# Supplementary material for: Adaptive evolution of multiple-variable exons and structural diversity of drug-metabolizing enzymes
Source: BMC Evol Biol. 2007 May 2;7:69. doi: 10.1186/1471-2148-7-69 (PMC1885805; doi:10.1186/1471-2148-7-69)
Supplement: Additional file 1 — Vertebrate Ugt1 genes. The mRNA and protein sequences for 65 new vertebrate Ugt1 genes are shown in the FASTA format. [file 1471-2148-7-69-S1.txt]

>Chimpanzee_ugt1a1_mRNA
ATGGCTGTGGAGTCCCAGGGCGGACGCCCACTTGTCCTGGGCCTGCTGCTGTGTGTGCTG
GGCCCAGTGGTGTCCCATGCTGGGAAGATACTGTTGATCCCAGTGGATGGCAGCCACTGG
CTGAGCATGCTTGGGGCCATCCAGCAGCTGCAGCAGAGGGGACATGAAATAGTTGTCCTA
GCACCTGACGCCTCGTTGTACATCAGAGACGGAGCATTTTACACCTTGAAGACGTACCCT
GTGCCATTCCAAAGGGAGGATGTGAAAGAGTCTTTTGTTAGTCTCGGGCATAATGTTTTT
GAGAATGATTCTTTCCTGCAGCGTGTGATCAAAACATACAAGAAAATAAAAAAGGACTCT
GCTATGCTTTTGTCTGGCTGTTCCCACTTACTGCACAACAAGGAGCTCATGGCCTCCCTG
GCAGAAAGCAGCTTTGATGTCATGCTGACGGACCCTTTCCTTCCTTGCAGCCCCATCGTG
GCCCAGTACCTGTCTCTGCCCACTGTATTCTTCTTGCATGCACTGCCATGCAGCCTGGAA
TTTGAGGCTACCCAGTGCCCCAACCCATTCTCCTACGTGCCCAGGCCTCTCTCCTCTCAT
TCAGATCACATGACCTTCCTGCAGCGGGTGAAGAACATGCTCATTGCCTTTTCACAGAAC
TTTCTGTGCGACGTGGTTTATTCCCCGTATGCAACCCTTGCCTCAGAATTCCTTCAGAGA
GAGGTGACTGTCCAGGACCTATTGAGCTCTGCATCTGTCTGGCTGTTTAGAAGTGACTTT
GTGAAGGATTACCCTAGGCCCATCATGCCCAATATGGTTTTCGTTGGTGGAATCAACTGC
CTTCACCAAAATCCACTATCCCAGGAATTTGAAGCCTACATTAATGCTTCTGGAGAACAT
GGAATTGTGGTTTTCTCTTTGGGATCAATGGTCTCAGAAATTCCAGAGAAGAAAGCTATG
GCAATTGCTGATGCTTTGGGCAAAATCCCTCAGACAGTCCTGTGGCGGTACACTGGAACC
CGACCATCGAATCTTGCGAACAACACGATACTTGTTAAGTGGCTACCCCAAAACGATCTG
CTTGGTCACCCGATGACCCGTGCCTTTATCACCCATGCTGGTTCCCATGGTGTTTATGAA
AGCATATGCAATGGCGTTCCCATGGTGATGATGCCCTTGTTTGGTGATCAGATGGACAAT
GCAAAGCGCATGGAGACTAAGGGAGCTGGAGTGACCCTGAATGTTCTGGAAATGACTTCT
GAAGATTTAGAAAATGCTCTAAAAGCAGTCATCAATGACAAAAGCTACAAGGAGAACATC
ATGCGCCTCTCCAGCCTTCACAAGGACCGCCCGGTGGAGCCGCTGGACCTGGCCGTGTTC
TGGGTGGAGTTTGTGATGAGGCACAAGGGCGCGCCACACCTGCGCCCCGCAGCTCACGAC
CTCACCTGGTACCAGTACCATTCCTTGGACGTGATCGGTTTCCTCTTGGCCGTCGTGCTG
ACAGTGGCCTTCATCACCTTTAAATGTTGTGCTTATGGCTACCGGAAATGCTTCGGGAAA
AAAGGGCGAGTTAAGAAAGCCCACAAATCCAAGACCCATTGAGAAGTGGGTGGGAAATAA
GGTAAAATTTTGAACCATTCCCTAGTTGTTTCCAAACTTGAAAACAGAATCAGTGTTAAA
TTCATTTTATTCTTATTAAGGAAAAACTTTGCATAAATTAATCAGCCCCAGAGTGCTTTA
AAAAATTCTCTTAAATAAAAATAATAGACTTGCTAGTCAGTAAAGATATTTGAATATGTA
TCGTGCCCCCTCCAGTGTCTTTGATCAGGATGACATGTGCCATTTTTCAGAGGACGTGCA
GACAGGCTGGCATTCTAGATTACTTTTCTTACTCTGAAACATGGCCTGTTTGGGAGTGCG
GGATTCAAAGGTGGTCCCACTGCTGCCCCTACTGCAAATGGCAGTTTTAATCTTATCTTT
TGGCTTCTGCAGATGGTTGGGATTGATCCTTAACCAATAATGGTCAGTCCTCATCTCTGT
CCTGCTTCATAGGTGCCACCTTGTGTGTTTAAAGAAGGGAAGCTTTGTACCTTTAGAGTG
TAGGTGAAATGAATGAATGGCTTGGAGTGCACTGAGAACAGCATATGATTTCTTGCTTTG
GGGAAAAAGAATGATGCTATAAAATTGGTGGGTGGTGTATTTGAGAAGATAATCATTGCT
TATGTCAAATGGAGCTGAATTTGATAAAAACCCAAAATACAGCTATGAAGTGCTGGGCAA
GTTTACTTTTTTCCTGATGTTTCCTACAACTAAAAATAAATTAATAAATTTATATAAATT
CT
>Chimpanzee_UGT1A1_protein
MAVESQGGRPLVLGLLLCVLGPVVSHAGKILLIPVDGSHWLSMLGAIQQLQQRGHEIVVL
APDASLYIRDGAFYTLKTYPVPFQREDVKESFVSLGHNVFENDSFLQRVIKTYKKIKKDS
AMLLSGCSHLLHNKELMASLAESSFDVMLTDPFLPCSPIVAQYLSLPTVFFLHALPCSLE
FEATQCPNPFSYVPRPLSSHSDHMTFLQRVKNMLIAFSQNFLCDVVYSPYATLASEFLQR
EVTVQDLLSSASVWLFRSDFVKDYPRPIMPNMVFVGGINCLHQNPLSQEFEAYINASGEH
GIVVFSLGSMVSEIPEKKAMAIADALGKIPQTVLWRYTGTRPSNLANNTILVKWLPQNDL
LGHPMTRAFITHAGSHGVYESICNGVPMVMMPLFGDQMDNAKRMETKGAGVTLNVLEMTS
EDLENALKAVINDKSYKENIMRLSSLHKDRPVEPLDLAVFWVEFVMRHKGAPHLRPAAHD
LTWYQYHSLDVIGFLLAVVLTVAFITFKCCAYGYRKCFGKKGRVKKAHKSKTH
>Chimpanzee_ugt1a2_mRNA
ATGGCCACAGGACCCCAGGTTCCCCTGCTGCAGCTGGCCACAGGAGTGCTACTCCTTCTC
AGTGTCCAGCCCTGGGCTGAGAGTGGGAAGGTGCTGGTGGTACCCATCGATGGCAGCCAC
TGGCTCAGCATGCGGGAGGCCGTGCGGGAGCTCCATGCCAGAGGCCACCAGGCGGTGGTC
CTCACCCCAGAGGTGAATATGCACATCAAAGAGGAGAAATTTTTCACCCTGACAACTTAT
GCCATTTCATGGACCCAGGATGAATTTGATCGCCTTGTGCTGGGCCACACTCAACTGTAC
TTTGAAACAGAACATTTTCTGAAGACATTTTCTAAAAGTATGGCAATTTTGAAAAATTCA
TCTTTGGTCCTTCATAGGTCTTGTGTGGAGCTACTGCATAATGAGGCCCTGATCAGGCAC
CTGAATGCTACTTCCTTCGATGTGGTTTTAATAGACCCCATTTATCTCTGCGGGGCAGTG
CTGGCTAAGTACCTGTCGATTCCTGCTGTTTTTTTCTTAAGGAACATTCCATGTGATTTA
GACTTTAAGGGCACACAGTGTCCAAATCCTTACTCCTATATTCCTAAGTTACTAACAACC
AATTCAGACCACATGACATTCCTGCAAAGGGTCAAGAACATGCTCTACCCTCTGGCCTTG
TCCTACCTTTGCCATGCTCTTTCTGCTCCTTATGCAAGCCTTGCCTCTGAGCTTTTTCAG
AGGGAGGTGTCAGTGGTGGATCTTCTCAGCCATGCATCTGTGTGGCTGTTCCGATGGGAC
TTTGTGATGGAATACCCCAGGCCGATCATGCCCAACATGGTCTTCATTGGGGGCATCAAC
TGTGCCAACAGGAAGCCACTATCTCAGGAATTTGAAGCCTACATTAATGCTTCTGGAGAA
CATGGAATTGTGGTTTTCTCTTTGGGATCAATGGTCTCAGAAATTCCAGAGAAGAAAGCT
ATGGCAATTGCTGATGCTTTGGGCAAAATCCCTCAGACAGTCCTGTGGCGGTACACTGGA
ACCCGACCATCGAATCTTGCGAACAACACGATACTTGTTAAGTGGCTACCCCAAAACGAT
CTGCTTGGTCACCCGATGACCCGTGCCTTTATCACCCATGCTGGTTCCCATGGTGTTTAT
GAAAGCATATGCAATGGCGTTCCCATGGTGATGATGCCCTTGTTTGGTGATCAGATGGAC
AATGCAAAGCGCATGGAGACTAAGGGAGCTGGAGTGACCCTGAATGTTCTGGAAATGACT
TCTGAAGATTTAGAAAATGCTCTAAAAGCAGTCATCAATGACAAAAGCTACAAGGAGAAC
ATCATGCGCCTCTCCAGCCTTCACAAGGACCGCCCGGTGGAGCCGCTGGACCTGGCCGTG
TTCTGGGTGGAGTTTGTGATGAGGCACAAGGGCGCGCCACACCTGCGCCCCGCAGCTCAC
GACCTCACCTGGTACCAGTACCATTCCTTGGACGTGATCGGTTTCCTCTTGGCCGTCGTG
CTGACAGTGGCCTTCATCACCTTTAAATGTTGTGCTTATGGCTACCGGAAATGCTTCGGG
AAAAAAGGGCGAGTTAAGAAAGCCCACAAATCCAAGACCCATTGAGAAGTGGGTGGGAAA
TAAGGTAAAATTTTGAACCATTCCCTAGTTGTTTCCAAACTTGAAAACAGAATCAGTGTT
AAATTCATTTTATTCTTATTAAGGAAAAACTTTGCATAAATTAATCAGCCCCAGAGTGCT
TTAAAAAATTCTCTTAAATAAAAATAATAGACTTGCTAGTCAGTAAAGATATTTGAATAT
GTATCGTGCCCCCTCCAGTGTCTTTGATCAGGATGACATGTGCCATTTTTCAGAGGACGT
GCAGACAGGCTGGCATTCTAGATTACTTTTCTTACTCTGAAACATGGCCTGTTTGGGAGT
GCGGGATTCAAAGGTGGTCCCACTGCTGCCCCTACTGCAAATGGCAGTTTTAATCTTATC
TTTTGGCTTCTGCAGATGGTTGGGATTGATCCTTAACCAATAATGGTCAGTCCTCATCTC
TGTCCTGCTTCATAGGTGCCACCTTGTGTGTTTAAAGAAGGGAAGCTTTGTACCTTTAGA
GTGTAGGTGAAATGAATGAATGGCTTGGAGTGCACTGAGAACAGCATATGATTTCTTGCT
TTGGGGAAAAAGAATGATGCTATAAAATTGGTGGGTGGTGTATTTGAGAAGATAATCATT
GCTTATGTCAAATGGAGCTGAATTTGATAAAAACCCAAAATACAGCTATGAAGTGCTGGG
CAAGTTTACTTTTTTCCTGATGTTTCCTACAACTAAAAATAAATTAATAAATTTATATAA
ATTCT
>Chimpanzee_UGT1A2_protein
MATGPQVPLLQLATGVLLLLSVQPWAESGKVLVVPIDGSHWLSMREAVRELHARGHQAVV
LTPEVNMHIKEEKFFTLTTYAISWTQDEFDRLVLGHTQLYFETEHFLKTFSKSMAILKNS
SLVLHRSCVELLHNEALIRHLNATSFDVVLIDPIYLCGAVLAKYLSIPAVFFLRNIPCDL
DFKGTQCPNPYSYIPKLLTTNSDHMTFLQRVKNMLYPLALSYLCHALSAPYASLASELFQ
REVSVVDLLSHASVWLFRWDFVMEYPRPIMPNMVFIGGINCANRKPLSQEFEAYINASGE
HGIVVFSLGSMVSEIPEKKAMAIADALGKIPQTVLWRYTGTRPSNLANNTILVKWLPQND
LLGHPMTRAFITHAGSHGVYESICNGVPMVMMPLFGDQMDNAKRMETKGAGVTLNVLEMT
SEDLENALKAVINDKSYKENIMRLSSLHKDRPVEPLDLAVFWVEFVMRHKGAPHLRPAAH
DLTWYQYHSLDVIGFLLAVVLTVAFITFKCCAYGYRKCFGKKGRVKKAHKSKTH
>Chimpanzee_ugt1a3_mRNA
ATGGCCACAGGACTCCAGGTTCCCCTGCCGCGGCTGGCCACAGGACTGCTGCTTCTCCTC
AGTGTCCAGCCCTGGGCTGAAAGTGGAAAGGTGTTGGTGGTGCCCACTGATGGCAGCCAC
TGGCTCAGCATGCGGGAGGCCTTGCGGGAGCTCCATGCCAGAGGCCACCAGGCGGTGGTC
CTCACCCCAGAGGTGAATATGCACATCAAAGAAGAGAACTTTTTCACCCTGACAACCTAT
GCCATTTCATGGACCCAGGATGAATTTGATCGCCATGTGCTGGACCACACTCAACTGTAC
TTTGAAACAGAACATTTTCTGAAGAAATTTTTCAGAAGTATGGCAATGTTGAACAATATG
TCTTTGGTCTATCATAGGTCTTGTGTGGAGCTACTACATAATGAGGCCCTGATCAGGCAC
CTGAATGCTATTTCCTTTGATGTGGTTTTAACAGACCCCGTTAACCTCTGCGCGGCGGTG
CTGGCTAAGTACCTGTCGATTCCTACTGTGTTTTTCTTGAGGAACATTCCATGTGATTTA
GACTTTAAGGGCACACAGTGTCCAAACCCTTCCTCCTATATTCCTAGATTACTAACAACC
AATTCAGACCACATGACATTCGTGCAAAGGGTCAAGAACATGCTCTACCCTCTGGCCCTG
TCCTACATTTGCCATGCTTTTTCTGCTCCTTATGCAAGCCTTGCCTCTGAGCTTTTTCAG
AGGGAGGTGTCAGTGGTGGATATTCTCAGCCATGCATCTGTGTGGCTGTTTCGAGGGGAC
TTTGTGATGGACTACCCCAGGCCAATCATGCCCAACATGGTCTTCATTGGGGGCGTCAAC
TGTGCCAGCAGGAAGCCACTATCTCAGGAATTTGAAGCCTACATTAATGCTTCTGGAGAA
CATGGAATTGTGGTTTTCTCTTTGGGATCAATGGTCTCAGAAATTCCAGAGAAGAAAGCT
ATGGCAATTGCTGATGCTTTGGGCAAAATCCCTCAGACAGTCCTGTGGCGGTACACTGGA
ACCCGACCATCGAATCTTGCGAACAACACGATACTTGTTAAGTGGCTACCCCAAAACGAT
CTGCTTGGTCACCCGATGACCCGTGCCTTTATCACCCATGCTGGTTCCCATGGTGTTTAT
GAAAGCATATGCAATGGCGTTCCCATGGTGATGATGCCCTTGTTTGGTGATCAGATGGAC
AATGCAAAGCGCATGGAGACTAAGGGAGCTGGAGTGACCCTGAATGTTCTGGAAATGACT
TCTGAAGATTTAGAAAATGCTCTAAAAGCAGTCATCAATGACAAAAGCTACAAGGAGAAC
ATCATGCGCCTCTCCAGCCTTCACAAGGACCGCCCGGTGGAGCCGCTGGACCTGGCCGTG
TTCTGGGTGGAGTTTGTGATGAGGCACAAGGGCGCGCCACACCTGCGCCCCGCAGCTCAC
GACCTCACCTGGTACCAGTACCATTCCTTGGACGTGATCGGTTTCCTCTTGGCCGTCGTG
CTGACAGTGGCCTTCATCACCTTTAAATGTTGTGCTTATGGCTACCGGAAATGCTTCGGG
AAAAAAGGGCGAGTTAAGAAAGCCCACAAATCCAAGACCCATTGAGAAGTGGGTGGGAAA
TAAGGTAAAATTTTGAACCATTCCCTAGTTGTTTCCAAACTTGAAAACAGAATCAGTGTT
AAATTCATTTTATTCTTATTAAGGAAAAACTTTGCATAAATTAATCAGCCCCAGAGTGCT
TTAAAAAATTCTCTTAAATAAAAATAATAGACTTGCTAGTCAGTAAAGATATTTGAATAT
GTATCGTGCCCCCTCCAGTGTCTTTGATCAGGATGACATGTGCCATTTTTCAGAGGACGT
GCAGACAGGCTGGCATTCTAGATTACTTTTCTTACTCTGAAACATGGCCTGTTTGGGAGT
GCGGGATTCAAAGGTGGTCCCACTGCTGCCCCTACTGCAAATGGCAGTTTTAATCTTATC
TTTTGGCTTCTGCAGATGGTTGGGATTGATCCTTAACCAATAATGGTCAGTCCTCATCTC
TGTCCTGCTTCATAGGTGCCACCTTGTGTGTTTAAAGAAGGGAAGCTTTGTACCTTTAGA
GTGTAGGTGAAATGAATGAATGGCTTGGAGTGCACTGAGAACAGCATATGATTTCTTGCT
TTGGGGAAAAAGAATGATGCTATAAAATTGGTGGGTGGTGTATTTGAGAAGATAATCATT
GCTTATGTCAAATGGAGCTGAATTTGATAAAAACCCAAAATACAGCTATGAAGTGCTGGG
CAAGTTTACTTTTTTCCTGATGTTTCCTACAACTAAAAATAAATTAATAAATTTATATAA
ATTCT
>Chimpanzee_UGT1A3_protein
MATGLQVPLPRLATGLLLLLSVQPWAESGKVLVVPTDGSHWLSMREALRELHARGHQAVV
LTPEVNMHIKEENFFTLTTYAISWTQDEFDRHVLDHTQLYFETEHFLKKFFRSMAMLNNM
SLVYHRSCVELLHNEALIRHLNAISFDVVLTDPVNLCAAVLAKYLSIPTVFFLRNIPCDL
DFKGTQCPNPSSYIPRLLTTNSDHMTFVQRVKNMLYPLALSYICHAFSAPYASLASELFQ
REVSVVDILSHASVWLFRGDFVMDYPRPIMPNMVFIGGVNCASRKPLSQEFEAYINASGE
HGIVVFSLGSMVSEIPEKKAMAIADALGKIPQTVLWRYTGTRPSNLANNTILVKWLPQND
LLGHPMTRAFITHAGSHGVYESICNGVPMVMMPLFGDQMDNAKRMETKGAGVTLNVLEMT
SEDLENALKAVINDKSYKENIMRLSSLHKDRPVEPLDLAVFWVEFVMRHKGAPHLRPAAH
DLTWYQYHSLDVIGFLLAVVLTVAFITFKCCAYGYRKCFGKKGRVKKAHKSKTH
>Chimpanzee_ugt1a4_mRNA
ATGGCCAGAGGACTCCAGGTTCCCCTGCCGCGGCTGGCCACAGGAGTGCTGCTCCTCCTC
AGTGTCCAGCCCTGGGCTGAGAGTGGGAAGGTGCTGGTGGTGCCCACTGATGGCAGCCAC
TGGCTCAGCATGCGGGAGGCCTTGCGGGAGCTCCATGCCAGAGGCCACCAGGCGGTGGCC
CTCACCCCAGAGGTGAATATGCACATCAAAGAAGAGAACTTTTTCACCCTGACAACCTAT
GCCATTTCGTGGACCCAGGACGAATTTGATCGCCTTTTGCTGGGCCACACTCAATCGTTC
TTTGAAACAGAACATCTTCTGAAGAGATATTCTAGAAGTGTGGCAATTATGAACAATGTA
TCTTTGGTCCTTCATAGGTCTTGTGTGGAGCTACTGCATAATGAGGCCCTGATCAGGCAC
CTGAATGCTACTTCCTTTGATGTGGTTCTAACAGACCCCTTTCACCTCTGCGGGGCGGTG
GTGGCTAAGTACCTGTCAATTCCTGCTGTGTTTTTTTTGAGGAACATTCCATGTGATTTA
GACTTTAAGGGCACACAGTGTCCAAATCCTTACTCCTATATACCTAAGTATCTAACGACC
AATTCAGACCACATGACATTCCTGCAAAGGGTCAAGAACATGCTCTACCCTCTGGCCCTG
TCCTACCTTTGCCATGCTCTTTCTGCTCCTTATGCAAGCCTTGCCTCTGAGCTTTTTCAG
AGAGAGGTGTCAGTGGTGGATCTTGTCAGCCATGCATCTGTGTGGCTGTTCCGACGGGAC
TTCGTGATGGACTACCCCAGGCCAATCATGCCCAACATGGTCTTCATTGGGGGCATCAAC
TGTGCCAACAGGAAGCCACTATCTCAGGAATTTGAAGCCTACATTAATGCTTCTGGAGAA
CATGGAATTGTGGTTTTCTCTTTGGGATCAATGGTCTCAGAAATTCCAGAGAAGAAAGCT
ATGGCAATTGCTGATGCTTTGGGCAAAATCCCTCAGACAGTCCTGTGGCGGTACACTGGA
ACCCGACCATCGAATCTTGCGAACAACACGATACTTGTTAAGTGGCTACCCCAAAACGAT
CTGCTTGGTCACCCGATGACCCGTGCCTTTATCACCCATGCTGGTTCCCATGGTGTTTAT
GAAAGCATATGCAATGGCGTTCCCATGGTGATGATGCCCTTGTTTGGTGATCAGATGGAC
AATGCAAAGCGCATGGAGACTAAGGGAGCTGGAGTGACCCTGAATGTTCTGGAAATGACT
TCTGAAGATTTAGAAAATGCTCTAAAAGCAGTCATCAATGACAAAAGCTACAAGGAGAAC
ATCATGCGCCTCTCCAGCCTTCACAAGGACCGCCCGGTGGAGCCGCTGGACCTGGCCGTG
TTCTGGGTGGAGTTTGTGATGAGGCACAAGGGCGCGCCACACCTGCGCCCCGCAGCTCAC
GACCTCACCTGGTACCAGTACCATTCCTTGGACGTGATCGGTTTCCTCTTGGCCGTCGTG
CTGACAGTGGCCTTCATCACCTTTAAATGTTGTGCTTATGGCTACCGGAAATGCTTCGGG
AAAAAAGGGCGAGTTAAGAAAGCCCACAAATCCAAGACCCATTGAGAAGTGGGTGGGAAA
TAAGGTAAAATTTTGAACCATTCCCTAGTTGTTTCCAAACTTGAAAACAGAATCAGTGTT
AAATTCATTTTATTCTTATTAAGGAAAAACTTTGCATAAATTAATCAGCCCCAGAGTGCT
TTAAAAAATTCTCTTAAATAAAAATAATAGACTTGCTAGTCAGTAAAGATATTTGAATAT
GTATCGTGCCCCCTCCAGTGTCTTTGATCAGGATGACATGTGCCATTTTTCAGAGGACGT
GCAGACAGGCTGGCATTCTAGATTACTTTTCTTACTCTGAAACATGGCCTGTTTGGGAGT
GCGGGATTCAAAGGTGGTCCCACTGCTGCCCCTACTGCAAATGGCAGTTTTAATCTTATC
TTTTGGCTTCTGCAGATGGTTGGGATTGATCCTTAACCAATAATGGTCAGTCCTCATCTC
TGTCCTGCTTCATAGGTGCCACCTTGTGTGTTTAAAGAAGGGAAGCTTTGTACCTTTAGA
GTGTAGGTGAAATGAATGAATGGCTTGGAGTGCACTGAGAACAGCATATGATTTCTTGCT
TTGGGGAAAAAGAATGATGCTATAAAATTGGTGGGTGGTGTATTTGAGAAGATAATCATT
GCTTATGTCAAATGGAGCTGAATTTGATAAAAACCCAAAATACAGCTATGAAGTGCTGGG
CAAGTTTACTTTTTTCCTGATGTTTCCTACAACTAAAAATAAATTAATAAATTTATATAA
ATTCT
>Chimpanzee_UGT1A4_protein
MARGLQVPLPRLATGVLLLLSVQPWAESGKVLVVPTDGSHWLSMREALRELHARGHQAVA
LTPEVNMHIKEENFFTLTTYAISWTQDEFDRLLLGHTQSFFETEHLLKRYSRSVAIMNNV
SLVLHRSCVELLHNEALIRHLNATSFDVVLTDPFHLCGAVVAKYLSIPAVFFLRNIPCDL
DFKGTQCPNPYSYIPKYLTTNSDHMTFLQRVKNMLYPLALSYLCHALSAPYASLASELFQ
REVSVVDLVSHASVWLFRRDFVMDYPRPIMPNMVFIGGINCANRKPLSQEFEAYINASGE
HGIVVFSLGSMVSEIPEKKAMAIADALGKIPQTVLWRYTGTRPSNLANNTILVKWLPQND
LLGHPMTRAFITHAGSHGVYESICNGVPMVMMPLFGDQMDNAKRMETKGAGVTLNVLEMT
SEDLENALKAVINDKSYKENIMRLSSLHKDRPVEPLDLAVFWVEFVMRHKGAPHLRPAAH
DLTWYQYHSLDVIGFLLAVVLTVAFITFKCCAYGYRKCFGKKGRVKKAHKSKTH
>Chimpanzee_ugt1a6_mRNA
ATGGCCTGCCTCCTTCGCGCATTTCAGAGAATTTCTGCAGGGGTTTTCTTCTTAGCACTT
TGGGGCATGGTTGTAGGTGACAAGCTGCTGGTGGTCCCTCAGGACGGAAGCCACTGGCTT
AGTATGAAGGATATAGTTGAGGTTCTCAGTGACCGGGGTCACGAGATTGTAGTGGTGGTG
CCTGAAGTTAATTTGCTTTTGAAAGAATCCAAATACTACACAAGAAAAATCTATCCAGTG
CCGTATGACCAAGAAGAGCTGAAGAACCGTTACCAATCATTTGGAAACAATCACTTTGCT
GAGCGATCATCCCTGACTGCTCCTCAGACAGAGTACAGGAATAACATGATCGTTATTGGC
CTGTACTTCATCAACTGCCAGAGCCTCCTGCAGGACAGGGACACCCTGAACTTCTTTAAG
GAGAGCAAGTTTGATGCTCTTTTCACAGACCCAGCCTTACCCTGTGGGGTGATCCTGGCT
GAGTATTTGGGCCTACCATCTGTGTACCTCTTCAGGGGTTTTCCGTGTTCCCTGGAGCAT
ACATTCAGCAGAAGCCCAGACCCTGTGTCCTACATTCCCAGGTGCTACACAAAGTTTTCA
GACCACATGACTTTTTCCCAACGAGTGGCCAACTTCCTTGTTAATTTGTTGGAGCCCTAT
CTATTTTATTGTCTGTTTTCAAAGTATGAAGAACTCGCATCAGCTGTCCTCAAGAGAGAT
GTGGATATAATCACCTTATATCAGAAGGTCTCTGTTTGGCTGTTAAGATATGACTTTGTG
CTTGAATATCCTAGGCCGGTCATGCCCAACATGGTCTTCATTGGAGGTATCAACTGTAAG
AAGAGGAAAGACTTGTCTCAGGAATTTGAAGCCTACATTAATGCTTCTGGAGAACATGGA
ATTGTGGTTTTCTCTTTGGGATCAATGGTCTCAGAAATTCCAGAGAAGAAAGCTATGGCA
ATTGCTGATGCTTTGGGCAAAATCCCTCAGACAGTCCTGTGGCGGTACACTGGAACCCGA
CCATCGAATCTTGCGAACAACACGATACTTGTTAAGTGGCTACCCCAAAACGATCTGCTT
GGTCACCCGATGACCCGTGCCTTTATCACCCATGCTGGTTCCCATGGTGTTTATGAAAGC
ATATGCAATGGCGTTCCCATGGTGATGATGCCCTTGTTTGGTGATCAGATGGACAATGCA
AAGCGCATGGAGACTAAGGGAGCTGGAGTGACCCTGAATGTTCTGGAAATGACTTCTGAA
GATTTAGAAAATGCTCTAAAAGCAGTCATCAATGACAAAAGCTACAAGGAGAACATCATG
CGCCTCTCCAGCCTTCACAAGGACCGCCCGGTGGAGCCGCTGGACCTGGCCGTGTTCTGG
GTGGAGTTTGTGATGAGGCACAAGGGCGCGCCACACCTGCGCCCCGCAGCTCACGACCTC
ACCTGGTACCAGTACCATTCCTTGGACGTGATCGGTTTCCTCTTGGCCGTCGTGCTGACA
GTGGCCTTCATCACCTTTAAATGTTGTGCTTATGGCTACCGGAAATGCTTCGGGAAAAAA
GGGCGAGTTAAGAAAGCCCACAAATCCAAGACCCATTGAGAAGTGGGTGGGAAATAAGGT
AAAATTTTGAACCATTCCCTAGTTGTTTCCAAACTTGAAAACAGAATCAGTGTTAAATTC
ATTTTATTCTTATTAAGGAAAAACTTTGCATAAATTAATCAGCCCCAGAGTGCTTTAAAA
AATTCTCTTAAATAAAAATAATAGACTTGCTAGTCAGTAAAGATATTTGAATATGTATCG
TGCCCCCTCCAGTGTCTTTGATCAGGATGACATGTGCCATTTTTCAGAGGACGTGCAGAC
AGGCTGGCATTCTAGATTACTTTTCTTACTCTGAAACATGGCCTGTTTGGGAGTGCGGGA
TTCAAAGGTGGTCCCACTGCTGCCCCTACTGCAAATGGCAGTTTTAATCTTATCTTTTGG
CTTCTGCAGATGGTTGGGATTGATCCTTAACCAATAATGGTCAGTCCTCATCTCTGTCCT
GCTTCATAGGTGCCACCTTGTGTGTTTAAAGAAGGGAAGCTTTGTACCTTTAGAGTGTAG
GTGAAATGAATGAATGGCTTGGAGTGCACTGAGAACAGCATATGATTTCTTGCTTTGGGG
AAAAAGAATGATGCTATAAAATTGGTGGGTGGTGTATTTGAGAAGATAATCATTGCTTAT
GTCAAATGGAGCTGAATTTGATAAAAACCCAAAATACAGCTATGAAGTGCTGGGCAAGTT
TACTTTTTTCCTGATGTTTCCTACAACTAAAAATAAATTAATAAATTTATATAAATTCT
>Chimpanzee_UGT1A6_protein
MACLLRAFQRISAGVFFLALWGMVVGDKLLVVPQDGSHWLSMKDIVEVLSDRGHEIVVVV
PEVNLLLKESKYYTRKIYPVPYDQEELKNRYQSFGNNHFAERSSLTAPQTEYRNNMIVIG
LYFINCQSLLQDRDTLNFFKESKFDALFTDPALPCGVILAEYLGLPSVYLFRGFPCSLEH
TFSRSPDPVSYIPRCYTKFSDHMTFSQRVANFLVNLLEPYLFYCLFSKYEELASAVLKRD
VDIITLYQKVSVWLLRYDFVLEYPRPVMPNMVFIGGINCKKRKDLSQEFEAYINASGEHG
IVVFSLGSMVSEIPEKKAMAIADALGKIPQTVLWRYTGTRPSNLANNTILVKWLPQNDLL
GHPMTRAFITHAGSHGVYESICNGVPMVMMPLFGDQMDNAKRMETKGAGVTLNVLEMTSE
DLENALKAVINDKSYKENIMRLSSLHKDRPVEPLDLAVFWVEFVMRHKGAPHLRPAAHDL
TWYQYHSLDVIGFLLAVVLTVAFITFKCCAYGYRKCFGKKGRVKKAHKSKTH
>Chimpanzee_ugt1a7_mRNA
ATGGCTCGTGCAGGGTGGACTGGCCTCCTTCCCCTTTATGTGTGTCTACTGCTGACCTGT
GGCTTTGCCAAGGCAGGGAAGCTGCTGGTAGTGCCCATGGATGGGAGCCACTGGTTCACC
ATGCAGTCGGTGGTGGAGAAACTCATCCTCAGGGGGCATGAGGTGGTCGTAGTCATGCCA
GAGGTGAGTTGGCAACTGGGAAGATCACTGAATTGCACAGTGAAGACTTACTCAACCTCA
TACACTCTGGAGGATCAGGACCGGGAGTTCATGGTTTTTGCCGATGCTCGCTGGACGGCA
CCACTGCGAAGTGCATTTTCTCTATTAACAAGTTCATCCAATGGTATTTTTGACTTATTT
TTTTCAAATTGCAGGAGTTTGTTTAAGGACAAAAAATTAGTAGAATACTTAAAGGAGAGT
TCTTTTGATGCAGTGTTTCTCGATCCTTTTGATGCCTGTGGCTTAATTGTTGCCAAATAT
TTCTCCCTCCCCTCTGTGGTCTTCGCCAGGGGAATATTTTGCCACTATCTTGAAGAAGGT
GCACAGTGCCCTGCTCCTCTTTCCTACATTCCCAGACTTCTCTTAGGGTTCTCAGACGCC
ATGACTTTCAAGGAGAGAGTATGGAACCACATCATGCACTTGGAGGAACATTTATTTTGC
CCCTATTTTTTCAAAAATGTCTTAGAAATAGCCTCTGAAATTCTCCAAACACCTGTCACG
GCATATGATCTCTATAGCCACACATCAATTTGGTTGTTGCGAACTGACTTTGTTTTGGAG
TATCCCAAACCCGTGATGCCCAATATGATCTTCATTGGTGGTATCAACTGTCATCAGGGA
AAGCCAGTGCCTATGGAATTTGAAGCCTACATTAATGCTTCTGGAGAACATGGAATTGTG
GTTTTCTCTTTGGGATCAATGGTCTCAGAAATTCCAGAGAAGAAAGCTATGGCAATTGCT
GATGCTTTGGGCAAAATCCCTCAGACAGTCCTGTGGCGGTACACTGGAACCCGACCATCG
AATCTTGCGAACAACACGATACTTGTTAAGTGGCTACCCCAAAACGATCTGCTTGGTCAC
CCGATGACCCGTGCCTTTATCACCCATGCTGGTTCCCATGGTGTTTATGAAAGCATATGC
AATGGCGTTCCCATGGTGATGATGCCCTTGTTTGGTGATCAGATGGACAATGCAAAGCGC
ATGGAGACTAAGGGAGCTGGAGTGACCCTGAATGTTCTGGAAATGACTTCTGAAGATTTA
GAAAATGCTCTAAAAGCAGTCATCAATGACAAAAGCTACAAGGAGAACATCATGCGCCTC
TCCAGCCTTCACAAGGACCGCCCGGTGGAGCCGCTGGACCTGGCCGTGTTCTGGGTGGAG
TTTGTGATGAGGCACAAGGGCGCGCCACACCTGCGCCCCGCAGCTCACGACCTCACCTGG
TACCAGTACCATTCCTTGGACGTGATCGGTTTCCTCTTGGCCGTCGTGCTGACAGTGGCC
TTCATCACCTTTAAATGTTGTGCTTATGGCTACCGGAAATGCTTCGGGAAAAAAGGGCGA
GTTAAGAAAGCCCACAAATCCAAGACCCATTGAGAAGTGGGTGGGAAATAAGGTAAAATT
TTGAACCATTCCCTAGTTGTTTCCAAACTTGAAAACAGAATCAGTGTTAAATTCATTTTA
TTCTTATTAAGGAAAAACTTTGCATAAATTAATCAGCCCCAGAGTGCTTTAAAAAATTCT
CTTAAATAAAAATAATAGACTTGCTAGTCAGTAAAGATATTTGAATATGTATCGTGCCCC
CTCCAGTGTCTTTGATCAGGATGACATGTGCCATTTTTCAGAGGACGTGCAGACAGGCTG
GCATTCTAGATTACTTTTCTTACTCTGAAACATGGCCTGTTTGGGAGTGCGGGATTCAAA
GGTGGTCCCACTGCTGCCCCTACTGCAAATGGCAGTTTTAATCTTATCTTTTGGCTTCTG
CAGATGGTTGGGATTGATCCTTAACCAATAATGGTCAGTCCTCATCTCTGTCCTGCTTCA
TAGGTGCCACCTTGTGTGTTTAAAGAAGGGAAGCTTTGTACCTTTAGAGTGTAGGTGAAA
TGAATGAATGGCTTGGAGTGCACTGAGAACAGCATATGATTTCTTGCTTTGGGGAAAAAG
AATGATGCTATAAAATTGGTGGGTGGTGTATTTGAGAAGATAATCATTGCTTATGTCAAA
TGGAGCTGAATTTGATAAAAACCCAAAATACAGCTATGAAGTGCTGGGCAAGTTTACTTT
TTTCCTGATGTTTCCTACAACTAAAAATAAATTAATAAATTTATATAAATTCT
>Chimpanzee_UGT1A7_protein
MARAGWTGLLPLYVCLLLTCGFAKAGKLLVVPMDGSHWFTMQSVVEKLILRGHEVVVVMP
EVSWQLGRSLNCTVKTYSTSYTLEDQDREFMVFADARWTAPLRSAFSLLTSSSNGIFDLF
FSNCRSLFKDKKLVEYLKESSFDAVFLDPFDACGLIVAKYFSLPSVVFARGIFCHYLEEG
AQCPAPLSYIPRLLLGFSDAMTFKERVWNHIMHLEEHLFCPYFFKNVLEIASEILQTPVT
AYDLYSHTSIWLLRTDFVLEYPKPVMPNMIFIGGINCHQGKPVPMEFEAYINASGEHGIV
VFSLGSMVSEIPEKKAMAIADALGKIPQTVLWRYTGTRPSNLANNTILVKWLPQNDLLGH
PMTRAFITHAGSHGVYESICNGVPMVMMPLFGDQMDNAKRMETKGAGVTLNVLEMTSEDL
ENALKAVINDKSYKENIMRLSSLHKDRPVEPLDLAVFWVEFVMRHKGAPHLRPAAHDLTW
YQYHSLDVIGFLLAVVLTVAFITFKCCAYGYRKCFGKKGRVKKAHKSKTH
>Chimpanzee_ugt1a8_mRNA
ATGGCCCGCACAGGGTGGACCAGCCCCCTTCCCCTATGTGTTTCTCTGATGCTGACCTGT
GGCTTTGCTGAGGCAGGGAAGCTGCTGGTAGTGCCCATGGATGGGAGTCACTGGTTCACC
ATGCAGTCGGTGGTGGAGAAACTTATCCTCAGGGGGCATGAGGTGGTTGTAGTTATGCCA
GAGGTGAGTTGGCAACTGGGAAAATCACTGAATTGCACAGTGAAGACTTACTCAACCTCA
TACACTCTGGAGGATCTGGACCGGGAATTCATGGATTTCGCCGATGCTCAATGGAAAGCA
CAAGTACAAAGCTTGTTTTCTCTATTTCTGAGTTCATCCAATGGTTTTTTTGACTTATTT
TTTTCGCATTGCAGGAGTTTGTTTAATGACCGAAAATTAGTAGAATACTTAAAGGAGAGT
TCTTTTGATGCGGTGTTTCTTGATCCTTTTGATGCCTGTGGCTTAATTGTTGCCAAATAT
TTCTCCCTCCCCTCTGTGGTCTTCGCCAGGGGAATAGCTTGCCACTATCTTGAAGAAGGT
GCACAGTGCCCTGCTCCGCTTTCCTATGTCCCCAGAATTCTCTTAGGGTTCTCAGATGCC
ATGAGTTTCAAGGAGAGAGTACGGAACCACATCATGCACTTGGAGGAACATTTATTTTGC
CAGTATTTTTTCAAAAATGCCCTAGAAATAGCCTCTGAAATTCTCCAAACACCTGTCACA
GCATATGATCTCTACAGCCACACATCAATTTGGTTGTTGCGAACGGACTTTGTTTTGGAC
TATCCCAAACCCGTGATGCCCAATATGATCTTCATTGGTGGTATCAACTGCCATCAGGGA
AAGCCATTGCCTATGGAATTTGAAGCCTACATTAATGCTTCTGGAGAACATGGAATTGTG
GTTTTCTCTTTGGGATCAATGGTCTCAGAAATTCCAGAGAAGAAAGCTATGGCAATTGCT
GATGCTTTGGGCAAAATCCCTCAGACAGTCCTGTGGCGGTACACTGGAACCCGACCATCG
AATCTTGCGAACAACACGATACTTGTTAAGTGGCTACCCCAAAACGATCTGCTTGGTCAC
CCGATGACCCGTGCCTTTATCACCCATGCTGGTTCCCATGGTGTTTATGAAAGCATATGC
AATGGCGTTCCCATGGTGATGATGCCCTTGTTTGGTGATCAGATGGACAATGCAAAGCGC
ATGGAGACTAAGGGAGCTGGAGTGACCCTGAATGTTCTGGAAATGACTTCTGAAGATTTA
GAAAATGCTCTAAAAGCAGTCATCAATGACAAAAGCTACAAGGAGAACATCATGCGCCTC
TCCAGCCTTCACAAGGACCGCCCGGTGGAGCCGCTGGACCTGGCCGTGTTCTGGGTGGAG
TTTGTGATGAGGCACAAGGGCGCGCCACACCTGCGCCCCGCAGCTCACGACCTCACCTGG
TACCAGTACCATTCCTTGGACGTGATCGGTTTCCTCTTGGCCGTCGTGCTGACAGTGGCC
TTCATCACCTTTAAATGTTGTGCTTATGGCTACCGGAAATGCTTCGGGAAAAAAGGGCGA
GTTAAGAAAGCCCACAAATCCAAGACCCATTGAGAAGTGGGTGGGAAATAAGGTAAAATT
TTGAACCATTCCCTAGTTGTTTCCAAACTTGAAAACAGAATCAGTGTTAAATTCATTTTA
TTCTTATTAAGGAAAAACTTTGCATAAATTAATCAGCCCCAGAGTGCTTTAAAAAATTCT
CTTAAATAAAAATAATAGACTTGCTAGTCAGTAAAGATATTTGAATATGTATCGTGCCCC
CTCCAGTGTCTTTGATCAGGATGACATGTGCCATTTTTCAGAGGACGTGCAGACAGGCTG
GCATTCTAGATTACTTTTCTTACTCTGAAACATGGCCTGTTTGGGAGTGCGGGATTCAAA
GGTGGTCCCACTGCTGCCCCTACTGCAAATGGCAGTTTTAATCTTATCTTTTGGCTTCTG
CAGATGGTTGGGATTGATCCTTAACCAATAATGGTCAGTCCTCATCTCTGTCCTGCTTCA
TAGGTGCCACCTTGTGTGTTTAAAGAAGGGAAGCTTTGTACCTTTAGAGTGTAGGTGAAA
TGAATGAATGGCTTGGAGTGCACTGAGAACAGCATATGATTTCTTGCTTTGGGGAAAAAG
AATGATGCTATAAAATTGGTGGGTGGTGTATTTGAGAAGATAATCATTGCTTATGTCAAA
TGGAGCTGAATTTGATAAAAACCCAAAATACAGCTATGAAGTGCTGGGCAAGTTTACTTT
TTTCCTGATGTTTCCTACAACTAAAAATAAATTAATAAATTTATATAAATTCT
>Chimpanzee_UGT1A8_protein
MARTGWTSPLPLCVSLMLTCGFAEAGKLLVVPMDGSHWFTMQSVVEKLILRGHEVVVVMP
EVSWQLGKSLNCTVKTYSTSYTLEDLDREFMDFADAQWKAQVQSLFSLFLSSSNGFFDLF
FSHCRSLFNDRKLVEYLKESSFDAVFLDPFDACGLIVAKYFSLPSVVFARGIACHYLEEG
AQCPAPLSYVPRILLGFSDAMSFKERVRNHIMHLEEHLFCQYFFKNALEIASEILQTPVT
AYDLYSHTSIWLLRTDFVLDYPKPVMPNMIFIGGINCHQGKPLPMEFEAYINASGEHGIV
VFSLGSMVSEIPEKKAMAIADALGKIPQTVLWRYTGTRPSNLANNTILVKWLPQNDLLGH
PMTRAFITHAGSHGVYESICNGVPMVMMPLFGDQMDNAKRMETKGAGVTLNVLEMTSEDL
ENALKAVINDKSYKENIMRLSSLHKDRPVEPLDLAVFWVEFVMRHKGAPHLRPAAHDLTW
YQYHSLDVIGFLLAVVLTVAFITFKCCAYGYRKCFGKKGRVKKAHKSKTH
>Chimpanzee_ugt1a9_mRNA
ATGGCTTGCACAGGGTGGACCAGCCCCCTTCCTCTATGTGTGTGTCTGCTGCTGACCTGT
GGCTTTGCCGAGGCAGGGAAGCTACTGGTAGTGCCCATGGATGGGAGCCACTGGTTCACC
ATGAGGTCGGTGGTGGAGAAACTCATTCTCAGGGGGCATGAGGTGGTTGTAGTCATGCCA
GAGGTGAGTTGGCAACTGGGAAGATCACTGAATTGCACAGTGAAGACTTATTCAACTTCA
TATACCCTGGAGGATCTGGACCGGGAGTTCAAGGCTTTTGCCCATGCTCAATGGAAAGCA
CAAGTACGAAGTATATATTCTCTATTAATGGGTTCATACAATGACATTTTTGACTTATTT
TTTTCAAATTGCAGGAGTTTGTTTAAGGACAAAAAATTAGTAGAATACTTAAAGGAGAGT
TCTTTTGATGCAGTGTTTCTCGATCCTTTTGATAACTGTGGCTTAATTGTTGCCAAATAT
TTCTCCCTCCCCTCCGTGGTCTTCACCAGGGGAATACTTTGCCACTATCTTGAAGAAGGT
GCACAGTGCCCTGCACCTCTTTCCTATGTCCCCAGAATTCTCTTAGGGTTCTCAGATGCC
ATGACTTTCAAGGAGAAAGTACGGAACCACATCATGCACTTGGAGGAACATTTATTATGC
CACCGTTTTTTCAAAAATGCCCTAGAAATAGCCTCTGAAATTCTCCAAACACCTGTTACG
GAGTATGATCTCTACAGCCACACATCAATTTGGTTGTTGCGAACGGACTTCGTTTTGGAC
TATCCCAAACCCGTGATGCCCAACATGATCTTCATTGGTGGTATCAACTGCCATCAGGGA
AAGCCGTTGCCTATGGAATTTGAAGCCTACATTAATGCTTCTGGAGAACATGGAATTGTG
GTTTTCTCTTTGGGATCAATGGTCTCAGAAATTCCAGAGAAGAAAGCTATGGCAATTGCT
GATGCTTTGGGCAAAATCCCTCAGACAGTCCTGTGGCGGTACACTGGAACCCGACCATCG
AATCTTGCGAACAACACGATACTTGTTAAGTGGCTACCCCAAAACGATCTGCTTGGTCAC
CCGATGACCCGTGCCTTTATCACCCATGCTGGTTCCCATGGTGTTTATGAAAGCATATGC
AATGGCGTTCCCATGGTGATGATGCCCTTGTTTGGTGATCAGATGGACAATGCAAAGCGC
ATGGAGACTAAGGGAGCTGGAGTGACCCTGAATGTTCTGGAAATGACTTCTGAAGATTTA
GAAAATGCTCTAAAAGCAGTCATCAATGACAAAAGCTACAAGGAGAACATCATGCGCCTC
TCCAGCCTTCACAAGGACCGCCCGGTGGAGCCGCTGGACCTGGCCGTGTTCTGGGTGGAG
TTTGTGATGAGGCACAAGGGCGCGCCACACCTGCGCCCCGCAGCTCACGACCTCACCTGG
TACCAGTACCATTCCTTGGACGTGATCGGTTTCCTCTTGGCCGTCGTGCTGACAGTGGCC
TTCATCACCTTTAAATGTTGTGCTTATGGCTACCGGAAATGCTTCGGGAAAAAAGGGCGA
GTTAAGAAAGCCCACAAATCCAAGACCCATTGAGAAGTGGGTGGGAAATAAGGTAAAATT
TTGAACCATTCCCTAGTTGTTTCCAAACTTGAAAACAGAATCAGTGTTAAATTCATTTTA
TTCTTATTAAGGAAAAACTTTGCATAAATTAATCAGCCCCAGAGTGCTTTAAAAAATTCT
CTTAAATAAAAATAATAGACTTGCTAGTCAGTAAAGATATTTGAATATGTATCGTGCCCC
CTCCAGTGTCTTTGATCAGGATGACATGTGCCATTTTTCAGAGGACGTGCAGACAGGCTG
GCATTCTAGATTACTTTTCTTACTCTGAAACATGGCCTGTTTGGGAGTGCGGGATTCAAA
GGTGGTCCCACTGCTGCCCCTACTGCAAATGGCAGTTTTAATCTTATCTTTTGGCTTCTG
CAGATGGTTGGGATTGATCCTTAACCAATAATGGTCAGTCCTCATCTCTGTCCTGCTTCA
TAGGTGCCACCTTGTGTGTTTAAAGAAGGGAAGCTTTGTACCTTTAGAGTGTAGGTGAAA
TGAATGAATGGCTTGGAGTGCACTGAGAACAGCATATGATTTCTTGCTTTGGGGAAAAAG
AATGATGCTATAAAATTGGTGGGTGGTGTATTTGAGAAGATAATCATTGCTTATGTCAAA
TGGAGCTGAATTTGATAAAAACCCAAAATACAGCTATGAAGTGCTGGGCAAGTTTACTTT
TTTCCTGATGTTTCCTACAACTAAAAATAAATTAATAAATTTATATAAATTCT
>Chimpanzee_UGT1A9_protein
MACTGWTSPLPLCVCLLLTCGFAEAGKLLVVPMDGSHWFTMRSVVEKLILRGHEVVVVMP
EVSWQLGRSLNCTVKTYSTSYTLEDLDREFKAFAHAQWKAQVRSIYSLLMGSYNDIFDLF
FSNCRSLFKDKKLVEYLKESSFDAVFLDPFDNCGLIVAKYFSLPSVVFTRGILCHYLEEG
AQCPAPLSYVPRILLGFSDAMTFKEKVRNHIMHLEEHLLCHRFFKNALEIASEILQTPVT
EYDLYSHTSIWLLRTDFVLDYPKPVMPNMIFIGGINCHQGKPLPMEFEAYINASGEHGIV
VFSLGSMVSEIPEKKAMAIADALGKIPQTVLWRYTGTRPSNLANNTILVKWLPQNDLLGH
PMTRAFITHAGSHGVYESICNGVPMVMMPLFGDQMDNAKRMETKGAGVTLNVLEMTSEDL
ENALKAVINDKSYKENIMRLSSLHKDRPVEPLDLAVFWVEFVMRHKGAPHLRPAAHDLTW
YQYHSLDVIGFLLAVVLTVAFITFKCCAYGYRKCFGKKGRVKKAHKSKTH
>Chimpanzee_ugt1a10_mRNA
ATGGCTTGCGCAGGGTGGACCAGCCCCGTTCCTTTATGTGTGTGTCTACTGCTGACCTGT
GGCTTTGCTGAGGCAGGGAAGCTGCTGGTAGTGCCCATGGATGGGAGTCACTGGTTCACC
ATGCAGTCGGTGGTGGAGAAACTTATCCTCAGGGGGCATGAGGTGGTTGTAGTCATGCCA
GAGGTGAGTTGGCAACTGGAAAGATCACTGAATTGCACAGTGAAGACTTACTCAACCTCG
TACACTCTGGAAGATCAGAACCGGGAATTCATGGTTTTCGCCCATGCTCAATGGAAAGCA
CAGGCACAAAGTATATTTTCTCTATTAATGAGTTCATCCAGTGATTTTCTTGACTTATTT
TTTTCGCATTGCAGGAGTTTGTTTAATGACCGAAAATTAGTAGAATACTTAAAGGAGAGT
TCTTTTGATGCAGTGTTTCTAGATCCTTTTGATACCTGTGGCTTAATTGTTGCTAAATAT
TTCTCCCTCCCCTCTGTGGTCTTCACCAGGGGAATATTTTGCCACCATCTTGAAGAAGGT
GCACAGTGCCCTGCTCCTCTTTCCTATGTCCCCAATGATCTCTTAGGGTTCTCAGATGCC
ATGACTTTCAAGGAGAGAGTATGGAACCACATCGTGCACTTGGAGGACCATTTATCTTGC
CAGTATCTTTTTAGAAATGCCCTAGAAATAGCCTCTGAAATTCTCCAAACCCCTGTCACG
GCATATGATCTCTACAGTCACACATCAATTTGGTTGTTGCGAACGGACTTTGTTTTGGAC
TATCCCAAACCCGTGATGCCCAACATGATCTTCATTGGTGGTATCAACTGCCATCAGGGA
AAGCCGTTGCCTATGGAATTTGAAGCCTACATTAATGCTTCTGGAGAACATGGAATTGTG
GTTTTCTCTTTGGGATCAATGGTCTCAGAAATTCCAGAGAAGAAAGCTATGGCAATTGCT
GATGCTTTGGGCAAAATCCCTCAGACAGTCCTGTGGCGGTACACTGGAACCCGACCATCG
AATCTTGCGAACAACACGATACTTGTTAAGTGGCTACCCCAAAACGATCTGCTTGGTCAC
CCGATGACCCGTGCCTTTATCACCCATGCTGGTTCCCATGGTGTTTATGAAAGCATATGC
AATGGCGTTCCCATGGTGATGATGCCCTTGTTTGGTGATCAGATGGACAATGCAAAGCGC
ATGGAGACTAAGGGAGCTGGAGTGACCCTGAATGTTCTGGAAATGACTTCTGAAGATTTA
GAAAATGCTCTAAAAGCAGTCATCAATGACAAAAGCTACAAGGAGAACATCATGCGCCTC
TCCAGCCTTCACAAGGACCGCCCGGTGGAGCCGCTGGACCTGGCCGTGTTCTGGGTGGAG
TTTGTGATGAGGCACAAGGGCGCGCCACACCTGCGCCCCGCAGCTCACGACCTCACCTGG
TACCAGTACCATTCCTTGGACGTGATCGGTTTCCTCTTGGCCGTCGTGCTGACAGTGGCC
TTCATCACCTTTAAATGTTGTGCTTATGGCTACCGGAAATGCTTCGGGAAAAAAGGGCGA
GTTAAGAAAGCCCACAAATCCAAGACCCATTGAGAAGTGGGTGGGAAATAAGGTAAAATT
TTGAACCATTCCCTAGTTGTTTCCAAACTTGAAAACAGAATCAGTGTTAAATTCATTTTA
TTCTTATTAAGGAAAAACTTTGCATAAATTAATCAGCCCCAGAGTGCTTTAAAAAATTCT
CTTAAATAAAAATAATAGACTTGCTAGTCAGTAAAGATATTTGAATATGTATCGTGCCCC
CTCCAGTGTCTTTGATCAGGATGACATGTGCCATTTTTCAGAGGACGTGCAGACAGGCTG
GCATTCTAGATTACTTTTCTTACTCTGAAACATGGCCTGTTTGGGAGTGCGGGATTCAAA
GGTGGTCCCACTGCTGCCCCTACTGCAAATGGCAGTTTTAATCTTATCTTTTGGCTTCTG
CAGATGGTTGGGATTGATCCTTAACCAATAATGGTCAGTCCTCATCTCTGTCCTGCTTCA
TAGGTGCCACCTTGTGTGTTTAAAGAAGGGAAGCTTTGTACCTTTAGAGTGTAGGTGAAA
TGAATGAATGGCTTGGAGTGCACTGAGAACAGCATATGATTTCTTGCTTTGGGGAAAAAG
AATGATGCTATAAAATTGGTGGGTGGTGTATTTGAGAAGATAATCATTGCTTATGTCAAA
TGGAGCTGAATTTGATAAAAACCCAAAATACAGCTATGAAGTGCTGGGCAAGTTTACTTT
TTTCCTGATGTTTCCTACAACTAAAAATAAATTAATAAATTTATATAAATTCT
>Chimpanzee_UGT1A10_protein
MACAGWTSPVPLCVCLLLTCGFAEAGKLLVVPMDGSHWFTMQSVVEKLILRGHEVVVVMP
EVSWQLERSLNCTVKTYSTSYTLEDQNREFMVFAHAQWKAQAQSIFSLLMSSSSDFLDLF
FSHCRSLFNDRKLVEYLKESSFDAVFLDPFDTCGLIVAKYFSLPSVVFTRGIFCHHLEEG
AQCPAPLSYVPNDLLGFSDAMTFKERVWNHIVHLEDHLSCQYLFRNALEIASEILQTPVT
AYDLYSHTSIWLLRTDFVLDYPKPVMPNMIFIGGINCHQGKPLPMEFEAYINASGEHGIV
VFSLGSMVSEIPEKKAMAIADALGKIPQTVLWRYTGTRPSNLANNTILVKWLPQNDLLGH
PMTRAFITHAGSHGVYESICNGVPMVMMPLFGDQMDNAKRMETKGAGVTLNVLEMTSEDL
ENALKAVINDKSYKENIMRLSSLHKDRPVEPLDLAVFWVEFVMRHKGAPHLRPAAHDLTW
YQYHSLDVIGFLLAVVLTVAFITFKCCAYGYRKCFGKKGRVKKAHKSKTH


>RHESUS_MONKEY_ugt1a1_mRNA
ATGGCTGTGGAGTCCCAAGGCAGACATCCACTTGTCCTGGGCCTGCTGCTGTGTGTGCTG
GGCCCAGTGCTGTGCCATGCTGGGAAGATGCTGTTGATCCCAGTGGATGGCAGCCACTGG
CTGAGCATGCTTGGGACCATCCAGCAGCTGCAGCAGAGGGGACATGAAATAGTTGTCCTA
GCACCTGATGCCTCATTGTACATCAGAGAGGGAGCATTTTACACCTTGAAGACGTACCCT
GTGCCATTCCAAAGGGAGGATGTGAAAGAGTCTTTTGTTAGTCTTGGGCATAATGTTTTT
GAGAATGATTCTTTCCTGCAGCGTGTGATCAAAACATACAAGAAAATAAAAAAGGACTCT
GCTATGCTTTTGTCTGGCTGTTCCCACTTACTGCACAACAAGGAGCTCATGGCCTCCCTT
GCGGAAAGCAGCTTTGACGTCATGCTGACAGACCCTTTCCTTCCTTGTGGCCCCATCGTG
GCCCAGTACCTGTCTCTGCCCACTGTATTCTTCTTGAATGCATTGCCATGCAGCCTGGAA
TCTGAGGCTACCCAGTGCCCCAACCCATTCTCCTACGTGCCCAGGCCTCTGTCTGCTCAT
TCAGATCACATGACCTTCCTGCAGCGGGTGAAGAACATGCTCATTGCCTTTTCACAGAAC
TTTCTGTGCGACGTGGTTTATTCCCCATATGCAACCCTTGCCTCGGAATTCCTGCAGAGA
GAGGTGACTGTCCAGAACCTATTGAGCTCTGCATCTGTCTGGCTGCTTAGAAGTGACTTT
GTGAAGGATTACCCTAGGCCCATCATGCCCAATATGGCTTTCATTGGTGGAATCAACTGC
CTTCACCAAAGTCCACTATCCCAGGAATTTGAAGCCTACATTAATGCTTCTGGAGAACAT
GGAATTGTGGTTTTCTCTTTGGGATCAATGGTCGCAGAAATTCCAGAGAAGAAAGCTATG
GCAATTGCTGATGCTTTGGGCAAAATCCCTCAGACAGTCCTGTGGCGGTACACTGGAACC
CCACCATCGAATCTTGCGAACAATACGATACTTGTTAAGTGGCTACCCCAAAACGATCTT
CTTGGTCACCCAATGACCCGTGCCTTTATCACCCATGCTGGTTCCCATGGTATTTATGAA
GGCATATGCAATGGCGTTCCCATGGTGATGATGCCCTTGTTTGGTGATCAGATGGACAAT
GCAAAGCGCATGGAGACTAAGGGAGCTGGAGTGACCCTGAATGTTCTTGAAATGACTTCT
GAAGATTTAGAAAATGCCCTAAAAGCAGTCATCAATGACAAAAGCTACAAGGAGAACATC
ATGCACCTCTCCAGCCTTCACAAGGACCGCCCGGTGGAGCCGCTGGACCTGGCCGTGTTC
TGGGTGGAGTTTGTGATGAGGCACAAGGGCGCACCACACCTGCGCCCCGCAGCCCACGAC
CTCACCTGGTACCAGTACCATTCCTTGGACGTGATCGGTTTCCTCCTGGCCATCGTGCTG
ACAGTGGCCTTCATCGCCTTTAAATGTTGTGCCTATGGCTACCGGAAATGCTTCGGGAAA
AAAGGGCGAGTTAAGAAAGCCCACAAATCCAAGACCCATTGAGAAGTTGGTGGGAAATAA
GGTAAAATTTTGAACCATTCCCTAGTCAGTTCCAAACTTGAAAACAGAATCAGTGTTAAA
TTCATTTTATTCTTAAGGAAATACTTTGCATAAATTAATCAGCCCCAGAGTGCTTTAAAA
AATTATCTTAAATAAAAATAATAGAATCACTAGTCAGTAAAGATATTTGAATATGTATCA
TGCCCCTCCGGTGTCTTCGATCAGGATGACACATGCCATCTTTCAGAGGATGTGCAGACA
GGCTGGCGTTCTACATGCCTTTTCTTACTCGGAAACATGACCTGTTTGGGAGTGCAGGAT
TCAAAGGTGGTCCCACCGCTGTCCCTATTGCAAATGGCAGTTTTAATCTTATCTTTTGGC
TTCTGTAGATGGTTGCGATTGATCCTTAACCAATAATGGTTGGTTCTCATCTCTATCCGT
GCTTCATAGGCGCCCCCTTGTGT
>Rhesus_Monkey_UGT1A1_protein
MAVESQGRHPLVLGLLLCVLGPVLCHAGKMLLIPVDGSHWLSMLGTIQQLQQRGHEIVVL
APDASLYIREGAFYTLKTYPVPFQREDVKESFVSLGHNVFENDSFLQRVIKTYKKIKKDS
AMLLSGCSHLLHNKELMASLAESSFDVMLTDPFLPCGPIVAQYLSLPTVFFLNALPCSLE
SEATQCPNPFSYVPRPLSAHSDHMTFLQRVKNMLIAFSQNFLCDVVYSPYATLASEFLQR
EVTVQNLLSSASVWLLRSDFVKDYPRPIMPNMAFIGGINCLHQSPLSQEFEAYINASGEH
GIVVFSLGSMVAEIPEKKAMAIADALGKIPQTVLWRYTGTPPSNLANNTILVKWLPQNDL
LGHPMTRAFITHAGSHGIYEGICNGVPMVMMPLFGDQMDNAKRMETKGAGVTLNVLEMTS
EDLENALKAVINDKSYKENIMHLSSLHKDRPVEPLDLAVFWVEFVMRHKGAPHLRPAAHD
LTWYQYHSLDVIGFLLAIVLTVAFIAFKCCAYGYRKCFGKKGRVKKAHKSKTH
>RHESUS_MONKEY_ugt1a2_mRNA
ATGGCCACAGGACCCCAGGTTCCCCTGCTGTGGCTGGCTACAGGACTGCTGCTCCTCCTC
AGTGTCCAGCCCTGGGCTGAGAGTGGGAAAGTGCTGGTGGTACCCATTGATGGCAGCCAC
TGGCTTAGCATGCGGGAAGCCGTGCGGGAGCTCCATGCCAGAGGCCACCAGGCGGTGGTC
CTCACCCCAGAGGTGAATATGCACATCAAAGAAGAGAACTTTTTCACCCTGACAACCTAT
GCCATTCCGTGGACCCAGGATGAATTTGATCGCCTTATGCTGGGCCACACTCAGATGTAC
TTTGAAACAGAACATTTTCTGAAGACATTTTCTAAAAGTATGGCAATTTTGAAAAATATA
TCTTTGGTCTTTCATAGGTCTTGTGTGGAGATACTGCATAATGAGACCCTAATGAGGCAC
CTGAATGCTACTTCCTTTGATGTGGTTTTAATAGACCCCATTTACCTCTGTGGGGTGGTG
CTGGCTAAGTACCTATCAATTCCTGCTGTGTTTTTTTTAAGGTACATTCCATGTGATTTA
GACTTTAAGGGCACACAGTGTCCAAATCCTTACTCCTATATTCCTAAGTTATTAACAACC
AATTCAGATCACATGACATTCCTGCAAAGGGTCAAGAACATACTCTATCCTCTGGCCCTG
TCCTACATTTGTGATGCTCTTTCTGCCCCTTATGCAAGCCTTGCCTCTGAGCTTTTTCAG
AGAGAGGTGTCAGTGGTGGATCTTCTCAGCCATGCATCCGTGTGGCTGTTCCGAGGGGAC
TTTGTGATGGACTACCCCAGGCCAATCATGCCCAACATGGTCTTCATTGGGGGCATCAAC
TGTGCCAACAGGAAGCCACTATCTCAGGAATTTGAAGCCTACATTAATGCTTCTGGAGAA
CATGGAATTGTGGTTTTCTCTTTGGGATCAATGGTCGCAGAAATTCCAGAGAAGAAAGCT
ATGGCAATTGCTGATGCTTTGGGCAAAATCCCTCAGACAGTCCTGTGGCGGTACACTGGA
ACCCCACCATCGAATCTTGCGAACAATACGATACTTGTTAAGTGGCTACCCCAAAACGAT
CTTCTTGGTCACCCAATGACCCGTGCCTTTATCACCCATGCTGGTTCCCATGGTATTTAT
GAAGGCATATGCAATGGCGTTCCCATGGTGATGATGCCCTTGTTTGGTGATCAGATGGAC
AATGCAAAGCGCATGGAGACTAAGGGAGCTGGAGTGACCCTGAATGTTCTTGAAATGACT
TCTGAAGATTTAGAAAATGCCCTAAAAGCAGTCATCAATGACAAAAGCTACAAGGAGAAC
ATCATGCACCTCTCCAGCCTTCACAAGGACCGCCCGGTGGAGCCGCTGGACCTGGCCGTG
TTCTGGGTGGAGTTTGTGATGAGGCACAAGGGCGCACCACACCTGCGCCCCGCAGCCCAC
GACCTCACCTGGTACCAGTACCATTCCTTGGACGTGATCGGTTTCCTCCTGGCCATCGTG
CTGACAGTGGCCTTCATCGCCTTTAAATGTTGTGCCTATGGCTACCGGAAATGCTTCGGG
AAAAAAGGGCGAGTTAAGAAAGCCCACAAATCCAAGACCCATTGAGAAGTTGGTGGGAAA
TAAGGTAAAATTTTGAACCATTCCCTAGTCAGTTCCAAACTTGAAAACAGAATCAGTGTT
AAATTCATTTTATTCTTAAGGAAATACTTTGCATAAATTAATCAGCCCCAGAGTGCTTTA
AAAAATTATCTTAAATAAAAATAATAGAATCACTAGTCAGTAAAGATATTTGAATATGTA
TCATGCCCCTCCGGTGTCTTCGATCAGGATGACACATGCCATCTTTCAGAGGATGTGCAG
ACAGGCTGGCGTTCTACATGCCTTTTCTTACTCGGAAACATGACCTGTTTGGGAGTGCAG
GATTCAAAGGTGGTCCCACCGCTGTCCCTATTGCAAATGGCAGTTTTAATCTTATCTTTT
GGCTTCTGTAGATGGTTGCGATTGATCCTTAACCAATAATGGTTGGTTCTCATCTCTATC
CGTGCTTCATAGGCGCCCCCTTGTGT
>Rhesus_Monkey_UGT1A2_protein
MATGPQVPLLWLATGLLLLLSVQPWAESGKVLVVPIDGSHWLSMREAVRELHARGHQAVV
LTPEVNMHIKEENFFTLTTYAIPWTQDEFDRLMLGHTQMYFETEHFLKTFSKSMAILKNI
SLVFHRSCVEILHNETLMRHLNATSFDVVLIDPIYLCGVVLAKYLSIPAVFFLRYIPCDL
DFKGTQCPNPYSYIPKLLTTNSDHMTFLQRVKNILYPLALSYICDALSAPYASLASELFQ
REVSVVDLLSHASVWLFRGDFVMDYPRPIMPNMVFIGGINCANRKPLSQEFEAYINASGE
HGIVVFSLGSMVAEIPEKKAMAIADALGKIPQTVLWRYTGTPPSNLANNTILVKWLPQND
LLGHPMTRAFITHAGSHGIYEGICNGVPMVMMPLFGDQMDNAKRMETKGAGVTLNVLEMT
SEDLENALKAVINDKSYKENIMHLSSLHKDRPVEPLDLAVFWVEFVMRHKGAPHLRPAAH
DLTWYQYHSLDVIGFLLAIVLTVAFIAFKCCAYGYRKCFGKKGRVKKAHKSKTH
>RHESUS_MONKEY_ugt1a4a_mRNA
ATGGCCACAGGACTCCAGGTTCCCCTGACGCGGTTGGCCACAGGACTGCTGCTCCTCCTC
AGTGTCCAGCCCTGGGCTGAGAGTGGGAAGGTGCTGGTGGTGCCCACTGATGGCAGCCAC
TGGCTCAGCATGCGGGAAGCCGTGCGGGAGCTCCATGCCAGAGGCCACCAGGCAGTGGTC
CTCACCCCGGAGGTGAAAATGCACGTCAAAGAAGAGAACTTTTTCACCCTGACAACCTAT
GCCATTCCATGGACCCAGGATGAATTTGATCGTTTTGTGCTGGGCCACACTCAATGGTTC
TTTGAAACAGAACATCTTCTGAAGAGATATTCTAGAAGTATGGCAATTATGAACAATATG
TCTTTGGTCTTTCATAGGTCTTGTGTGGAGCTACTGCATAATGAGGCCCTGATCAGGCAC
CTGAATGCTACTTCCTTTGATGTGCTGTTAACAGACCCGGTTAACCTCTGTGGGGCGGTG
CTAGCTAAGTACCTGTCGATTCCTACTGTGTTTTTTTTGAGGAACATTCCATGTGACTTA
GACTTGAAGGGCACACAGTGTCCAAATCCTTACTCCTATATTCCTAAGTTACTAACGACC
AATTCAGATCACATGACATTCCTGCAAAGGGTCAAGAACATGCTCTACCCTCTGGCCCTG
TCCTACATTTGCGATGCTGTTTCTGCTCCTTATGCAAGCCTTGCCTCTGAGCTTTTTGAG
AGAGAGGTGTCGGTGGTGGATCTTCTCAGCCATGCATCTGTGTGGCTGTTCCGAGGGGAC
TTTGTGATGGACTACCCCAGGCCAATCATGCCCAACATGGTCTTCATTGGGGGCATCAAC
TGTGCCAACAGGAAGCCACTATCTCAGGAATTTGAAGCCTACATTAATGCTTCTGGAGAA
CATGGAATTGTGGTTTTCTCTTTGGGATCAATGGTCGCAGAAATTCCAGAGAAGAAAGCT
ATGGCAATTGCTGATGCTTTGGGCAAAATCCCTCAGACAGTCCTGTGGCGGTACACTGGA
ACCCCACCATCGAATCTTGCGAACAATACGATACTTGTTAAGTGGCTACCCCAAAACGAT
CTTCTTGGTCACCCAATGACCCGTGCCTTTATCACCCATGCTGGTTCCCATGGTATTTAT
GAAGGCATATGCAATGGCGTTCCCATGGTGATGATGCCCTTGTTTGGTGATCAGATGGAC
AATGCAAAGCGCATGGAGACTAAGGGAGCTGGAGTGACCCTGAATGTTCTTGAAATGACT
TCTGAAGATTTAGAAAATGCCCTAAAAGCAGTCATCAATGACAAAAGCTACAAGGAGAAC
ATCATGCACCTCTCCAGCCTTCACAAGGACCGCCCGGTGGAGCCGCTGGACCTGGCCGTG
TTCTGGGTGGAGTTTGTGATGAGGCACAAGGGCGCACCACACCTGCGCCCCGCAGCCCAC
GACCTCACCTGGTACCAGTACCATTCCTTGGACGTGATCGGTTTCCTCCTGGCCATCGTG
CTGACAGTGGCCTTCATCGCCTTTAAATGTTGTGCCTATGGCTACCGGAAATGCTTCGGG
AAAAAAGGGCGAGTTAAGAAAGCCCACAAATCCAAGACCCATTGAGAAGTTGGTGGGAAA
TAAGGTAAAATTTTGAACCATTCCCTAGTCAGTTCCAAACTTGAAAACAGAATCAGTGTT
AAATTCATTTTATTCTTAAGGAAATACTTTGCATAAATTAATCAGCCCCAGAGTGCTTTA
AAAAATTATCTTAAATAAAAATAATAGAATCACTAGTCAGTAAAGATATTTGAATATGTA
TCATGCCCCTCCGGTGTCTTCGATCAGGATGACACATGCCATCTTTCAGAGGATGTGCAG
ACAGGCTGGCGTTCTACATGCCTTTTCTTACTCGGAAACATGACCTGTTTGGGAGTGCAG
GATTCAAAGGTGGTCCCACCGCTGTCCCTATTGCAAATGGCAGTTTTAATCTTATCTTTT
GGCTTCTGTAGATGGTTGCGATTGATCCTTAACCAATAATGGTTGGTTCTCATCTCTATC
CGTGCTTCATAGGCGCCCCCTTGTGT
>Rhesus_Monkey_UGT1A4A_protein
MATGLQVPLTRLATGLLLLLSVQPWAESGKVLVVPTDGSHWLSMREAVRELHARGHQAVV
LTPEVKMHVKEENFFTLTTYAIPWTQDEFDRFVLGHTQWFFETEHLLKRYSRSMAIMNNM
SLVFHRSCVELLHNEALIRHLNATSFDVLLTDPVNLCGAVLAKYLSIPTVFFLRNIPCDL
DLKGTQCPNPYSYIPKLLTTNSDHMTFLQRVKNMLYPLALSYICDAVSAPYASLASELFE
REVSVVDLLSHASVWLFRGDFVMDYPRPIMPNMVFIGGINCANRKPLSQEFEAYINASGE
HGIVVFSLGSMVAEIPEKKAMAIADALGKIPQTVLWRYTGTPPSNLANNTILVKWLPQND
LLGHPMTRAFITHAGSHGIYEGICNGVPMVMMPLFGDQMDNAKRMETKGAGVTLNVLEMT
SEDLENALKAVINDKSYKENIMHLSSLHKDRPVEPLDLAVFWVEFVMRHKGAPHLRPAAH
DLTWYQYHSLDVIGFLLAIVLTVAFIAFKCCAYGYRKCFGKKGRVKKAHKSKTH
>RHESUS_MONKEY_ugt1a4b_mRNA
ATGGCCACAGGACTCCAGGTTCCCCTGCCGCAGCTGGCCACAGGACTGCTGCTCCTCCTC
AGTGTCCAGCCCTGGGCTGAGAGTGGGAAGGTGCTGGTGGTGCCCACTGATGGCAGCCAC
TGGCTCAGCATGCGGGAGGCCGTGCGGGAGCTCCATGCCAGAGGCCACCAGGCGGTGGTC
CTCACCCCGGAGGTGAAAATGCACATCAAAGAAGAGAACTTTTTCACTCTGACAACCTAT
GCCATTCCATGGACCCAGGATGAATTTGATCGTCTTGTGCTGGGCCACACTCAATGGTTC
TTTGAAACAGAACATCTTCTGAAGAGATATTCTAGAAGTATGGCAATTATGAACAATATG
TCTTTGGTCTTTCATAGGTCTTGTGTGGAGCTACTGCATAATGAGGCCCTGATCAGGCAC
CTGAATGCTACTTCCTTTGATGTGCTGTTAACAGACCCGGTTAACCTCTGTGGGGCGGTG
CTAGCTAAGTACCTGTCAATTCCTACTGTGTTTTTTTTGAGGAACATTCCATGTGACTTA
GACTTTAAGGGCACACAGTGTCCAAATCCTTACTCCTATATTCCTAAGTTATTAACAACC
AATTCAGATCACATGACATTCCTGCAAAGGGTCAAGAACATGCTCTACCCTCTGGCCCTG
TCCTACATTTGCCATGCTGTTTCTGCCCCTTATGCAAGCCTTGCCTCTGAGCTTTTTGAG
AGAGAGGTGTCGGTGGTGGATCTTCTCAGCCATGCATCCGTGTGGCTGTTCCGATCGGAC
TTTGTGATGGACTACCCCAGGCCGATCATGCCCAACATGATCTTCATTGGGGGCATCAAC
TGTGCCAACAGGAAGCCACTATCTCGGGAATTTGAAGCCTACATTAATGCTTCTGGAGAA
CATGGAATTGTGGTTTTCTCTTTGGGATCAATGGTCGCAGAAATTCCAGAGAAGAAAGCT
ATGGCAATTGCTGATGCTTTGGGCAAAATCCCTCAGACAGTCCTGTGGCGGTACACTGGA
ACCCCACCATCGAATCTTGCGAACAATACGATACTTGTTAAGTGGCTACCCCAAAACGAT
CTTCTTGGTCACCCAATGACCCGTGCCTTTATCACCCATGCTGGTTCCCATGGTATTTAT
GAAGGCATATGCAATGGCGTTCCCATGGTGATGATGCCCTTGTTTGGTGATCAGATGGAC
AATGCAAAGCGCATGGAGACTAAGGGAGCTGGAGTGACCCTGAATGTTCTTGAAATGACT
TCTGAAGATTTAGAAAATGCCCTAAAAGCAGTCATCAATGACAAAAGCTACAAGGAGAAC
ATCATGCACCTCTCCAGCCTTCACAAGGACCGCCCGGTGGAGCCGCTGGACCTGGCCGTG
TTCTGGGTGGAGTTTGTGATGAGGCACAAGGGCGCACCACACCTGCGCCCCGCAGCCCAC
GACCTCACCTGGTACCAGTACCATTCCTTGGACGTGATCGGTTTCCTCCTGGCCATCGTG
CTGACAGTGGCCTTCATCGCCTTTAAATGTTGTGCCTATGGCTACCGGAAATGCTTCGGG
AAAAAAGGGCGAGTTAAGAAAGCCCACAAATCCAAGACCCATTGAGAAGTTGGTGGGAAA
TAAGGTAAAATTTTGAACCATTCCCTAGTCAGTTCCAAACTTGAAAACAGAATCAGTGTT
AAATTCATTTTATTCTTAAGGAAATACTTTGCATAAATTAATCAGCCCCAGAGTGCTTTA
AAAAATTATCTTAAATAAAAATAATAGAATCACTAGTCAGTAAAGATATTTGAATATGTA
TCATGCCCCTCCGGTGTCTTCGATCAGGATGACACATGCCATCTTTCAGAGGATGTGCAG
ACAGGCTGGCGTTCTACATGCCTTTTCTTACTCGGAAACATGACCTGTTTGGGAGTGCAG
GATTCAAAGGTGGTCCCACCGCTGTCCCTATTGCAAATGGCAGTTTTAATCTTATCTTTT
GGCTTCTGTAGATGGTTGCGATTGATCCTTAACCAATAATGGTTGGTTCTCATCTCTATC
CGTGCTTCATAGGCGCCCCCTTGTGT
>Rhesus_Monkey_UGT1A4B_protein
MATGLQVPLPQLATGLLLLLSVQPWAESGKVLVVPTDGSHWLSMREAVRELHARGHQAVV
LTPEVKMHIKEENFFTLTTYAIPWTQDEFDRLVLGHTQWFFETEHLLKRYSRSMAIMNNM
SLVFHRSCVELLHNEALIRHLNATSFDVLLTDPVNLCGAVLAKYLSIPTVFFLRNIPCDL
DFKGTQCPNPYSYIPKLLTTNSDHMTFLQRVKNMLYPLALSYICHAVSAPYASLASELFE
REVSVVDLLSHASVWLFRSDFVMDYPRPIMPNMIFIGGINCANRKPLSREFEAYINASGE
HGIVVFSLGSMVAEIPEKKAMAIADALGKIPQTVLWRYTGTPPSNLANNTILVKWLPQND
LLGHPMTRAFITHAGSHGIYEGICNGVPMVMMPLFGDQMDNAKRMETKGAGVTLNVLEMT
SEDLENALKAVINDKSYKENIMHLSSLHKDRPVEPLDLAVFWVEFVMRHKGAPHLRPAAH
DLTWYQYHSLDVIGFLLAIVLTVAFIAFKCCAYGYRKCFGKKGRVKKAHKSKTH
>RHESUS_MONKEY_ugt1a5_mRNA
ATGGCCACAGGACTCCAGGTTTCCCTGCCGCAGCTGGCCACAGGACTGCTGCTCCTCCTC
AGTGTCCAGCCCTGGGCTGAGAGTGGGAAGGTGCTGGTGGTGCCCACTGATGGCAGCCAC
TGGCTCAGCATGCGGGAGGCCGTGCGGGAGCTCCATGCCAGAGGCCATCAGGTGGTGGTC
CTCACCCCAGAGGTGAATATGCACATCAAAGAAGATAACTTTTTCACCCTGACAACTTAT
GCTGTTCCGTGGACCCAGGATGAATTTGATCACTTTTTGCTGGGACACAGTCAATCGTTC
TTCGAAACAGAACATCTTCTGATGAGATTTTCTAGAAGTATGGCAATTATGAACAATATA
TCTTTGATTATACATAGGTCTTGTGTGGAGCTACTGCATAATGAGGCCCTGATCAGGCAC
CTGAATGCTACTTCCTTTGATGTGGTTTTAACAGATCCCTTTCACCTCTGCGGGGCGGTG
CTGGCTAAGTACCTATCGATTCCTACTGTGTTTTTTTTGAGGAACATTCTATGTGACTTA
GACTTTAAGGGCACACAGTGTCCAAATCCTTACTCCTATATTCCTAAGTTTCTAACGACC
AATTCAGACCACATGACATTCCTGCAAAGGGTCAAGAATATGCTCTACCCTCTGGCCCTG
TCCTACATTTGCGATACTGTTTCTGTTCCTTATGCAAGCCTTGCCTCTGAGCTTTTTCAG
AGAGAGGTGTCAGTGGTGGATCTTCTCAGCCATGCATCCGTGTGGCTGTTCCGATCAGAC
TTTGTGATGGACTACCCCAGGCCAATCATGCCCAACATGGTCTTCATTGGAGGCATCAAC
TGTGCCAACAGGAAGCCACTATCTCAGGAATTTGAAGCCTACATTAATGCTTCTGGAGAA
CATGGAATTGTGGTTTTCTCTTTGGGATCAATGGTCGCAGAAATTCCAGAGAAGAAAGCT
ATGGCAATTGCTGATGCTTTGGGCAAAATCCCTCAGACAGTCCTGTGGCGGTACACTGGA
ACCCCACCATCGAATCTTGCGAACAATACGATACTTGTTAAGTGGCTACCCCAAAACGAT
CTTCTTGGTCACCCAATGACCCGTGCCTTTATCACCCATGCTGGTTCCCATGGTATTTAT
GAAGGCATATGCAATGGCGTTCCCATGGTGATGATGCCCTTGTTTGGTGATCAGATGGAC
AATGCAAAGCGCATGGAGACTAAGGGAGCTGGAGTGACCCTGAATGTTCTTGAAATGACT
TCTGAAGATTTAGAAAATGCCCTAAAAGCAGTCATCAATGACAAAAGCTACAAGGAGAAC
ATCATGCACCTCTCCAGCCTTCACAAGGACCGCCCGGTGGAGCCGCTGGACCTGGCCGTG
TTCTGGGTGGAGTTTGTGATGAGGCACAAGGGCGCACCACACCTGCGCCCCGCAGCCCAC
GACCTCACCTGGTACCAGTACCATTCCTTGGACGTGATCGGTTTCCTCCTGGCCATCGTG
CTGACAGTGGCCTTCATCGCCTTTAAATGTTGTGCCTATGGCTACCGGAAATGCTTCGGG
AAAAAAGGGCGAGTTAAGAAAGCCCACAAATCCAAGACCCATTGAGAAGTTGGTGGGAAA
TAAGGTAAAATTTTGAACCATTCCCTAGTCAGTTCCAAACTTGAAAACAGAATCAGTGTT
AAATTCATTTTATTCTTAAGGAAATACTTTGCATAAATTAATCAGCCCCAGAGTGCTTTA
AAAAATTATCTTAAATAAAAATAATAGAATCACTAGTCAGTAAAGATATTTGAATATGTA
TCATGCCCCTCCGGTGTCTTCGATCAGGATGACACATGCCATCTTTCAGAGGATGTGCAG
ACAGGCTGGCGTTCTACATGCCTTTTCTTACTCGGAAACATGACCTGTTTGGGAGTGCAG
GATTCAAAGGTGGTCCCACCGCTGTCCCTATTGCAAATGGCAGTTTTAATCTTATCTTTT
GGCTTCTGTAGATGGTTGCGATTGATCCTTAACCAATAATGGTTGGTTCTCATCTCTATC
CGTGCTTCATAGGCGCCCCCTTGTGT
>Rhesus_Monkey_UGT1A5_protein
MATGLQVSLPQLATGLLLLLSVQPWAESGKVLVVPTDGSHWLSMREAVRELHARGHQVVV
LTPEVNMHIKEDNFFTLTTYAVPWTQDEFDHFLLGHSQSFFETEHLLMRFSRSMAIMNNI
SLIIHRSCVELLHNEALIRHLNATSFDVVLTDPFHLCGAVLAKYLSIPTVFFLRNILCDL
DFKGTQCPNPYSYIPKFLTTNSDHMTFLQRVKNMLYPLALSYICDTVSVPYASLASELFQ
REVSVVDLLSHASVWLFRSDFVMDYPRPIMPNMVFIGGINCANRKPLSQEFEAYINASGE
HGIVVFSLGSMVAEIPEKKAMAIADALGKIPQTVLWRYTGTPPSNLANNTILVKWLPQND
LLGHPMTRAFITHAGSHGIYEGICNGVPMVMMPLFGDQMDNAKRMETKGAGVTLNVLEMT
SEDLENALKAVINDKSYKENIMHLSSLHKDRPVEPLDLAVFWVEFVMRHKGAPHLRPAAH
DLTWYQYHSLDVIGFLLAIVLTVAFIAFKCCAYGYRKCFGKKGRVKKAHKSKTH
>RHESUS_MONKEY_ugt1a6_mRNA
ATGGCCTACCTGCTTCGTGCATTTCAGAGAATTTCCGCAGAGGTTTTCTTCTTAGCACTT
TGGGGCATGGTTGTAGGTGACAAGCTGCTGGTGATCCCTCAGGATGGAAGCCACTGGCTT
AGTATGAAGGATATAGTTGAAGTTCTCAGTGACCGGGGGCATGACATTGTAGTGGTGGTG
CCTGAAGTCAATTTGCTTTTGAAAGAATCCAAATACTACACAAGAAAAATCTATCCAGTG
CCGTATGACCAAGAAGAGATGAAGAACCGTTACCAATTGTTTGGAAACAATCACTTTGCT
GAGCGATCATTCCTGACTGCTCCTCAGACAGAGTACAGGAATAACATGGTCGTTATTGGC
ATGTACTTCATCAACTGCCAGAGCCTCCTGCAGGACGTGGGCACCCTGAACTTCCTCAAG
GAGAGCAAGTTCGATGCTCTTTTCACAGACCCAGCCTTACCCTGTGGGGTGATCCTGGCT
GAGTATTTGGGCCTACCCTCCGTGTACCTCTTCAGGGGTTTTCCATGTTCCCTGGAGCAT
ACATTCAGCAGAAGCCCAAACCCTGTGTCCTATATTCCCAGGTGCTACACAAAGTTTTCA
GACCACATGACTTTTCCCCAACGAGTGGCCAACTTCCTCGTTAATTTGTTGGAGCCCTAT
CTATTTTATTGTCTGTTTTCAAAGTACGACGAACTCGCATCAGCTGTCCTCAAGAGAGAT
GTGGATGTAATCACCTTATATCAGAAGGTCTCTGTTTGGCTGTTAAGATATGACTTTGTA
CTTGAGTATCCTAGGCCAGTCATGCCCAACATGGTCTTCATTGGAGGTACCAACTGTAAG
AAGAGGAAAGACCTGTCTGAGGAATTTGAAGCCTACATTAATGCTTCTGGAGAACATGGA
ATTGTGGTTTTCTCTTTGGGATCAATGGTCGCAGAAATTCCAGAGAAGAAAGCTATGGCA
ATTGCTGATGCTTTGGGCAAAATCCCTCAGACAGTCCTGTGGCGGTACACTGGAACCCCA
CCATCGAATCTTGCGAACAATACGATACTTGTTAAGTGGCTACCCCAAAACGATCTTCTT
GGTCACCCAATGACCCGTGCCTTTATCACCCATGCTGGTTCCCATGGTATTTATGAAGGC
ATATGCAATGGCGTTCCCATGGTGATGATGCCCTTGTTTGGTGATCAGATGGACAATGCA
AAGCGCATGGAGACTAAGGGAGCTGGAGTGACCCTGAATGTTCTTGAAATGACTTCTGAA
GATTTAGAAAATGCCCTAAAAGCAGTCATCAATGACAAAAGCTACAAGGAGAACATCATG
CACCTCTCCAGCCTTCACAAGGACCGCCCGGTGGAGCCGCTGGACCTGGCCGTGTTCTGG
GTGGAGTTTGTGATGAGGCACAAGGGCGCACCACACCTGCGCCCCGCAGCCCACGACCTC
ACCTGGTACCAGTACCATTCCTTGGACGTGATCGGTTTCCTCCTGGCCATCGTGCTGACA
GTGGCCTTCATCGCCTTTAAATGTTGTGCCTATGGCTACCGGAAATGCTTCGGGAAAAAA
GGGCGAGTTAAGAAAGCCCACAAATCCAAGACCCATTGAGAAGTTGGTGGGAAATAAGGT
AAAATTTTGAACCATTCCCTAGTCAGTTCCAAACTTGAAAACAGAATCAGTGTTAAATTC
ATTTTATTCTTAAGGAAATACTTTGCATAAATTAATCAGCCCCAGAGTGCTTTAAAAAAT
TATCTTAAATAAAAATAATAGAATCACTAGTCAGTAAAGATATTTGAATATGTATCATGC
CCCTCCGGTGTCTTCGATCAGGATGACACATGCCATCTTTCAGAGGATGTGCAGACAGGC
TGGCGTTCTACATGCCTTTTCTTACTCGGAAACATGACCTGTTTGGGAGTGCAGGATTCA
AAGGTGGTCCCACCGCTGTCCCTATTGCAAATGGCAGTTTTAATCTTATCTTTTGGCTTC
TGTAGATGGTTGCGATTGATCCTTAACCAATAATGGTTGGTTCTCATCTCTATCCGTGCT
TCATAGGCGCCCCCTTGTGT
>Rhesus_Monkey_UGT1A6_protein
MAYLLRAFQRISAEVFFLALWGMVVGDKLLVIPQDGSHWLSMKDIVEVLSDRGHDIVVVV
PEVNLLLKESKYYTRKIYPVPYDQEEMKNRYQLFGNNHFAERSFLTAPQTEYRNNMVVIG
MYFINCQSLLQDVGTLNFLKESKFDALFTDPALPCGVILAEYLGLPSVYLFRGFPCSLEH
TFSRSPNPVSYIPRCYTKFSDHMTFPQRVANFLVNLLEPYLFYCLFSKYDELASAVLKRD
VDVITLYQKVSVWLLRYDFVLEYPRPVMPNMVFIGGTNCKKRKDLSEEFEAYINASGEHG
IVVFSLGSMVAEIPEKKAMAIADALGKIPQTVLWRYTGTPPSNLANNTILVKWLPQNDLL
GHPMTRAFITHAGSHGIYEGICNGVPMVMMPLFGDQMDNAKRMETKGAGVTLNVLEMTSE
DLENALKAVINDKSYKENIMHLSSLHKDRPVEPLDLAVFWVEFVMRHKGAPHLRPAAHDL
TWYQYHSLDVIGFLLAIVLTVAFIAFKCCAYGYRKCFGKKGRVKKAHKSKTH
>RHESUS_MONKEY_ugt1a7_mRNA
ATGGCTTGTGCAGGGTGGACTGGCCTTCTTCCCCTATCTGTGTGTCTACTGCTGACCTGT
GGCTTTGCCGAGGCAGGGAAGCTGCTGGTAGTGCCCATGGATGGGAGCCACTGGTTCACC
ATGCGGTCAGTGGTGGAGAAGCTTATCCTCAGGGGGCATGAGGTGGTGGTAGTCATGCCA
GAGGTGAGTTGGCAACTGGGAAGATCACTGAATTGCACAGTGAAGACTTATTCTACCTCA
TACACTCTGGAGGATCAGGACCGGGAGTTCATGGTTTTGGCCGATGCTCACTGGACAGCA
CGACTGCAAAGTGCATTTTCTCTATTAACAAGTTCGTCCAATGGTATTTTTGACTTATTT
TTTTCAAATTGCAGGAGTTTGTTTAAGGACAAAAAATTAGTAGAATACTTAAAGGAGAGT
TCTTTTGATGCAGTGTTTCTGGATCCTTTTGATGGCTGTGGCTTAATTCTCGCCAAATAT
TTCTCCCTCCCCTCTGTGGTCTTTGCCAGGGGAACATTTTGCCACTATCTTGAAGAAGGT
GCACAGTGCCCTGCTCCTCTTTCCTACATCCCCAGAGGTCTCTTAGGGTTCTCAGATGCC
ATGACTTTCAAGGAGAGAGTATGGAACCACATCACACACTTGGAGGAACATTTGTTTTGC
CCCTATTTTTTAAAAAATGTCTTAGAAATAGCCTCTGAAATCCTCCAAACATCTGTCACG
GCATATGATCTCTACAGCCACACATCAATTTGGTTGTTGCGAACGGACTTTGTTTTGGAC
TATCCCAAACCCGTGATGCCCAACATGGTCTTCATTGGTGGTATCAACTGCCACCAGGGA
AAGCCAGTGCCTATGGAATTTGAAGCCTACATTAATGCTTCTGGAGAACATGGAATTGTG
GTTTTCTCTTTGGGATCAATGGTCGCAGAAATTCCAGAGAAGAAAGCTATGGCAATTGCT
GATGCTTTGGGCAAAATCCCTCAGACAGTCCTGTGGCGGTACACTGGAACCCCACCATCG
AATCTTGCGAACAATACGATACTTGTTAAGTGGCTACCCCAAAACGATCTTCTTGGTCAC
CCAATGACCCGTGCCTTTATCACCCATGCTGGTTCCCATGGTATTTATGAAGGCATATGC
AATGGCGTTCCCATGGTGATGATGCCCTTGTTTGGTGATCAGATGGACAATGCAAAGCGC
ATGGAGACTAAGGGAGCTGGAGTGACCCTGAATGTTCTTGAAATGACTTCTGAAGATTTA
GAAAATGCCCTAAAAGCAGTCATCAATGACAAAAGCTACAAGGAGAACATCATGCACCTC
TCCAGCCTTCACAAGGACCGCCCGGTGGAGCCGCTGGACCTGGCCGTGTTCTGGGTGGAG
TTTGTGATGAGGCACAAGGGCGCACCACACCTGCGCCCCGCAGCCCACGACCTCACCTGG
TACCAGTACCATTCCTTGGACGTGATCGGTTTCCTCCTGGCCATCGTGCTGACAGTGGCC
TTCATCGCCTTTAAATGTTGTGCCTATGGCTACCGGAAATGCTTCGGGAAAAAAGGGCGA
GTTAAGAAAGCCCACAAATCCAAGACCCATTGAGAAGTTGGTGGGAAATAAGGTAAAATT
TTGAACCATTCCCTAGTCAGTTCCAAACTTGAAAACAGAATCAGTGTTAAATTCATTTTA
TTCTTAAGGAAATACTTTGCATAAATTAATCAGCCCCAGAGTGCTTTAAAAAATTATCTT
AAATAAAAATAATAGAATCACTAGTCAGTAAAGATATTTGAATATGTATCATGCCCCTCC
GGTGTCTTCGATCAGGATGACACATGCCATCTTTCAGAGGATGTGCAGACAGGCTGGCGT
TCTACATGCCTTTTCTTACTCGGAAACATGACCTGTTTGGGAGTGCAGGATTCAAAGGTG
GTCCCACCGCTGTCCCTATTGCAAATGGCAGTTTTAATCTTATCTTTTGGCTTCTGTAGA
TGGTTGCGATTGATCCTTAACCAATAATGGTTGGTTCTCATCTCTATCCGTGCTTCATAG
GCGCCCCCTTGTGT
>Rhesus_Monkey_UGT1A7_protein
MACAGWTGLLPLSVCLLLTCGFAEAGKLLVVPMDGSHWFTMRSVVEKLILRGHEVVVVMP
EVSWQLGRSLNCTVKTYSTSYTLEDQDREFMVLADAHWTARLQSAFSLLTSSSNGIFDLF
FSNCRSLFKDKKLVEYLKESSFDAVFLDPFDGCGLILAKYFSLPSVVFARGTFCHYLEEG
AQCPAPLSYIPRGLLGFSDAMTFKERVWNHITHLEEHLFCPYFLKNVLEIASEILQTSVT
AYDLYSHTSIWLLRTDFVLDYPKPVMPNMVFIGGINCHQGKPVPMEFEAYINASGEHGIV
VFSLGSMVAEIPEKKAMAIADALGKIPQTVLWRYTGTPPSNLANNTILVKWLPQNDLLGH
PMTRAFITHAGSHGIYEGICNGVPMVMMPLFGDQMDNAKRMETKGAGVTLNVLEMTSEDL
ENALKAVINDKSYKENIMHLSSLHKDRPVEPLDLAVFWVEFVMRHKGAPHLRPAAHDLTW
YQYHSLDVIGFLLAIVLTVAFIAFKCCAYGYRKCFGKKGRVKKAHKSKTH
>RHESUS_MONKEY_ugt1a8_mRNA
ATGGCTCGCACACGGTGGACCAGCCCTGTTCTCCTATGTGTTTCTCTGCTGCTGACCTGT
GGATTTGCTGAGGCAGGGAAGCTGCTGGTAGTGCCCATGGATGGGAGCCACTGGTTCACC
ATGCAGTCGGTGGTGGAGAAGCTTATCCTCAGGGGGCATGAGGTGGTGGTAGTCATGCCA
GAGGTGAGTTGGCAACTGGGAAGATCACTGAATTGCACAGTGAAGACTTATTCTACCTCA
TACACTCTGGAGGATCTGGACCGGGAATTCATGACTTTCGCCCATGCTCAATGGAAAGCA
CAATTACGAAGTTTCTTTTCTCTATTTCTGAGTTCATCCAATGGTTTTTTTGATTTATTT
TTTTCGCATTGCAGGAGTTTGTTTAATGACCAAAAATTGGTAGAATACTTAAAGGAGAGT
TCTTTTGATGCGGTGTTTCTGGATCCTTTTGATGGCTGTGGCTTAATTGTTGCCAAATAT
TTCTCCCTCCCCTCTGTGGTCTTTGCCAGGGGAATATTTTGCCACTATCTTGAAGAAGGT
GCACAGTGCCCTGCTCCTCTTTCCTATGTCCCCAGAATTCTCTTAGGGTTCTCAGATGCC
ATGACTTTCAAGGAGAGAGTATGGAACCATGTCATGCACTTGGAGGAACATTTATTTTGC
AAGTATTTTTTCAAAAATGCCCTAGAAATAGCCTCTGAAATTCTCCAAACACCTGTCACA
GCATATGATCTCTACAGCCACACATCAATTTGGTTGTTGCGAACGGACTTTGTTTTGGAC
TATCCCAAACCCGTGATGCCCAACATGGTCTTCATTGGTGGTATCAACTGCCATCAGGGA
AAGCCAGTGCCTATGGAATTTGAAGCCTACATTAATGCTTCTGGAGAACATGGAATTGTG
GTTTTCTCTTTGGGATCAATGGTCGCAGAAATTCCAGAGAAGAAAGCTATGGCAATTGCT
GATGCTTTGGGCAAAATCCCTCAGACAGTCCTGTGGCGGTACACTGGAACCCCACCATCG
AATCTTGCGAACAATACGATACTTGTTAAGTGGCTACCCCAAAACGATCTTCTTGGTCAC
CCAATGACCCGTGCCTTTATCACCCATGCTGGTTCCCATGGTATTTATGAAGGCATATGC
AATGGCGTTCCCATGGTGATGATGCCCTTGTTTGGTGATCAGATGGACAATGCAAAGCGC
ATGGAGACTAAGGGAGCTGGAGTGACCCTGAATGTTCTTGAAATGACTTCTGAAGATTTA
GAAAATGCCCTAAAAGCAGTCATCAATGACAAAAGCTACAAGGAGAACATCATGCACCTC
TCCAGCCTTCACAAGGACCGCCCGGTGGAGCCGCTGGACCTGGCCGTGTTCTGGGTGGAG
TTTGTGATGAGGCACAAGGGCGCACCACACCTGCGCCCCGCAGCCCACGACCTCACCTGG
TACCAGTACCATTCCTTGGACGTGATCGGTTTCCTCCTGGCCATCGTGCTGACAGTGGCC
TTCATCGCCTTTAAATGTTGTGCCTATGGCTACCGGAAATGCTTCGGGAAAAAAGGGCGA
GTTAAGAAAGCCCACAAATCCAAGACCCATTGAGAAGTTGGTGGGAAATAAGGTAAAATT
TTGAACCATTCCCTAGTCAGTTCCAAACTTGAAAACAGAATCAGTGTTAAATTCATTTTA
TTCTTAAGGAAATACTTTGCATAAATTAATCAGCCCCAGAGTGCTTTAAAAAATTATCTT
AAATAAAAATAATAGAATCACTAGTCAGTAAAGATATTTGAATATGTATCATGCCCCTCC
GGTGTCTTCGATCAGGATGACACATGCCATCTTTCAGAGGATGTGCAGACAGGCTGGCGT
TCTACATGCCTTTTCTTACTCGGAAACATGACCTGTTTGGGAGTGCAGGATTCAAAGGTG
GTCCCACCGCTGTCCCTATTGCAAATGGCAGTTTTAATCTTATCTTTTGGCTTCTGTAGA
TGGTTGCGATTGATCCTTAACCAATAATGGTTGGTTCTCATCTCTATCCGTGCTTCATAG
GCGCCCCCTTGTGT
>Rhesus_Monkey_UGT1A8_protein
MARTRWTSPVLLCVSLLLTCGFAEAGKLLVVPMDGSHWFTMQSVVEKLILRGHEVVVVMP
EVSWQLGRSLNCTVKTYSTSYTLEDLDREFMTFAHAQWKAQLRSFFSLFLSSSNGFFDLF
FSHCRSLFNDQKLVEYLKESSFDAVFLDPFDGCGLIVAKYFSLPSVVFARGIFCHYLEEG
AQCPAPLSYVPRILLGFSDAMTFKERVWNHVMHLEEHLFCKYFFKNALEIASEILQTPVT
AYDLYSHTSIWLLRTDFVLDYPKPVMPNMVFIGGINCHQGKPVPMEFEAYINASGEHGIV
VFSLGSMVAEIPEKKAMAIADALGKIPQTVLWRYTGTPPSNLANNTILVKWLPQNDLLGH
PMTRAFITHAGSHGIYEGICNGVPMVMMPLFGDQMDNAKRMETKGAGVTLNVLEMTSEDL
ENALKAVINDKSYKENIMHLSSLHKDRPVEPLDLAVFWVEFVMRHKGAPHLRPAAHDLTW
YQYHSLDVIGFLLAIVLTVAFIAFKCCAYGYRKCFGKKGRVKKAHKSKTH
>RHESUS_MONKEY_ugt1a9_mRNA
ATGACTCGCACAGGGTGGAGCAGTCCCCTTCCCCTATGTGTGTGTCTGCTGCTGGCCTGT
GGCTTTGCCGAGGCAGGGAAGCTGCTGGTAGTGCCCGTGGATGGGAGCCACTGGCTCTCC
ATGAGGTCGGTGGTGGAGAAACTCATTCTCAGGGGGCATGAGGTGGTCGTAGTCATGCCA
AAGGTGAGTTGGCAGCTGGGAAGACCACTGAATTGCACAGTGAAGACTTATTCAACTTCA
TACACTCTGGAGGATCTGGACCGGGAGTTCAAGGCTTTTGCCCAGGCTCAATGGAAAGCA
CAAGTACAAAGTATATTTTCTCTAATAATGAGTTCATACAATGACATTTTTGACTTATTT
TTTTCAAATTGCAGGAGTTTGTTTAAGGACAAAAAGTTAGTAGAATACTTAAAGGAGAGT
TCTTTTGATGCGGTATTTCTGGATCCTTTTGATACCTGTGGCTTAATCGTTGCCAAATAT
CTCTCCCTCCCCTCTGTGGTCTTCGCCAGGGGAGTATTTTGCCACTATCTTGAAGAAGGT
GCACAGTGCCCTGCTCCTCTTTCCTATGTCCCCAGAATTCTCTTAGGGTTCTCAGATGCC
ATGACTTTCAAGGAGAGAGTACGGAACCACATCATGCACTTGGAGGAACGTTTATTATGC
CACCGTTTTTTCAAAAGTGCCCTAGAAATAGCCTCTGAAATTCTTCAAACACCTGTCACG
GTATATGATCTTCACAGACAAATATCAATTTGGTTGCTGCGAATGGACTTTGTTTTGGAC
TATCCCAAACCCGTGATGCCCAACATGGTCTTCATTGGTGGTATCAACTGCCATCAGGGA
AAGCCATTGCCTATGGAATTTGAAGCCTACATTAATGCTTCTGGAGAACATGGAATTGTG
GTTTTCTCTTTGGGATCAATGGTCGCAGAAATTCCAGAGAAGAAAGCTATGGCAATTGCT
GATGCTTTGGGCAAAATCCCTCAGACAGTCCTGTGGCGGTACACTGGAACCCCACCATCG
AATCTTGCGAACAATACGATACTTGTTAAGTGGCTACCCCAAAACGATCTTCTTGGTCAC
CCAATGACCCGTGCCTTTATCACCCATGCTGGTTCCCATGGTATTTATGAAGGCATATGC
AATGGCGTTCCCATGGTGATGATGCCCTTGTTTGGTGATCAGATGGACAATGCAAAGCGC
ATGGAGACTAAGGGAGCTGGAGTGACCCTGAATGTTCTTGAAATGACTTCTGAAGATTTA
GAAAATGCCCTAAAAGCAGTCATCAATGACAAAAGCTACAAGGAGAACATCATGCACCTC
TCCAGCCTTCACAAGGACCGCCCGGTGGAGCCGCTGGACCTGGCCGTGTTCTGGGTGGAG
TTTGTGATGAGGCACAAGGGCGCACCACACCTGCGCCCCGCAGCCCACGACCTCACCTGG
TACCAGTACCATTCCTTGGACGTGATCGGTTTCCTCCTGGCCATCGTGCTGACAGTGGCC
TTCATCGCCTTTAAATGTTGTGCCTATGGCTACCGGAAATGCTTCGGGAAAAAAGGGCGA
GTTAAGAAAGCCCACAAATCCAAGACCCATTGAGAAGTTGGTGGGAAATAAGGTAAAATT
TTGAACCATTCCCTAGTCAGTTCCAAACTTGAAAACAGAATCAGTGTTAAATTCATTTTA
TTCTTAAGGAAATACTTTGCATAAATTAATCAGCCCCAGAGTGCTTTAAAAAATTATCTT
AAATAAAAATAATAGAATCACTAGTCAGTAAAGATATTTGAATATGTATCATGCCCCTCC
GGTGTCTTCGATCAGGATGACACATGCCATCTTTCAGAGGATGTGCAGACAGGCTGGCGT
TCTACATGCCTTTTCTTACTCGGAAACATGACCTGTTTGGGAGTGCAGGATTCAAAGGTG
GTCCCACCGCTGTCCCTATTGCAAATGGCAGTTTTAATCTTATCTTTTGGCTTCTGTAGA
TGGTTGCGATTGATCCTTAACCAATAATGGTTGGTTCTCATCTCTATCCGTGCTTCATAG
GCGCCCCCTTGTGT
>Rhesus_Monkey_UGT1A9_protein
MTRTGWSSPLPLCVCLLLACGFAEAGKLLVVPVDGSHWLSMRSVVEKLILRGHEVVVVMP
KVSWQLGRPLNCTVKTYSTSYTLEDLDREFKAFAQAQWKAQVQSIFSLIMSSYNDIFDLF
FSNCRSLFKDKKLVEYLKESSFDAVFLDPFDTCGLIVAKYLSLPSVVFARGVFCHYLEEG
AQCPAPLSYVPRILLGFSDAMTFKERVRNHIMHLEERLLCHRFFKSALEIASEILQTPVT
VYDLHRQISIWLLRMDFVLDYPKPVMPNMVFIGGINCHQGKPLPMEFEAYINASGEHGIV
VFSLGSMVAEIPEKKAMAIADALGKIPQTVLWRYTGTPPSNLANNTILVKWLPQNDLLGH
PMTRAFITHAGSHGIYEGICNGVPMVMMPLFGDQMDNAKRMETKGAGVTLNVLEMTSEDL
ENALKAVINDKSYKENIMHLSSLHKDRPVEPLDLAVFWVEFVMRHKGAPHLRPAAHDLTW
YQYHSLDVIGFLLAIVLTVAFIAFKCCAYGYRKCFGKKGRVKKAHKSKTH
>RHESUS_MONKEY_ugt1a10_mRNA
ATGGCTCACACACGGTGCATCAGCCCCGTTCCTTTATGTCTGTGTCTACTGCTGACCTGT
GGTTTTGCTGAGGCAGGGAAGCTGCTGGTAGTGCCCATGGATGGGAGCCACTGGTTCACC
ATGCAGTCGGTGGTGGAGAAACTTATCCTCAGGGGGCATGAGGTGGTCGTAGTCATGCCA
GAGGTGAGTTGGCAGCTGGGAAGATCACTGAATTGCACAGTGAAGACTTATTCAACCTCA
TACACTCTGGAGGATCTGGACCGGGAGTTCATGGCTTTTGCCCAGGCTCAGTGGAAAGCA
CAAATACAAAGTATATTTTCTCTGGTAATGAGTTCATCCACTGGTTTTTTTGATTTACTT
TTTTCACATTGCAGGAGTTTGTTTAATGACCAAAAGTTAGTAGAATATTTAAAGGAGAGT
TCTTTTGATGCGGTGTTTCTGGATCCTTTTGATGTCTGTGGCTTAATTGTTGCCAAATAT
TTCTCCCTCCCCTCTGTGGTCTTTGCCAGGGGAATATTTTGCCACTATCTTGAAGAAGGT
GCACAGTGCCCTGCTCCTCTTTCCTATGTACCCAGAGAACTCTTAGGGTTCTCAGATGCC
ATGACTTTCAAGGAGAGAGTACGGAACCATGTCATGCACTTGGAGGAACATTTATTTTGC
AAGTATTTTTTCAAAAGTGCCCTAGAAATCGCCTCTGAAATTCTCCAAACACCTGTCACG
GAATATGATCTCTACAACCATACATCAATTTGGTTGTTGCGAACGGACTTTGTTTTGGAC
CCTCCCAAACCCGTGATGCCCAACATGGTCTTCATTGGTGGTATCAACTGCCATCAGGGA
AAGCCAGTGCCTAAGGAATTTGAAGCCTACATTAATGCTTCTGGAGAACATGGAATTGTG
GTTTTCTCTTTGGGATCAATGGTCGCAGAAATTCCAGAGAAGAAAGCTATGGCAATTGCT
GATGCTTTGGGCAAAATCCCTCAGACAGTCCTGTGGCGGTACACTGGAACCCCACCATCG
AATCTTGCGAACAATACGATACTTGTTAAGTGGCTACCCCAAAACGATCTTCTTGGTCAC
CCAATGACCCGTGCCTTTATCACCCATGCTGGTTCCCATGGTATTTATGAAGGCATATGC
AATGGCGTTCCCATGGTGATGATGCCCTTGTTTGGTGATCAGATGGACAATGCAAAGCGC
ATGGAGACTAAGGGAGCTGGAGTGACCCTGAATGTTCTTGAAATGACTTCTGAAGATTTA
GAAAATGCCCTAAAAGCAGTCATCAATGACAAAAGCTACAAGGAGAACATCATGCACCTC
TCCAGCCTTCACAAGGACCGCCCGGTGGAGCCGCTGGACCTGGCCGTGTTCTGGGTGGAG
TTTGTGATGAGGCACAAGGGCGCACCACACCTGCGCCCCGCAGCCCACGACCTCACCTGG
TACCAGTACCATTCCTTGGACGTGATCGGTTTCCTCCTGGCCATCGTGCTGACAGTGGCC
TTCATCGCCTTTAAATGTTGTGCCTATGGCTACCGGAAATGCTTCGGGAAAAAAGGGCGA
GTTAAGAAAGCCCACAAATCCAAGACCCATTGAGAAGTTGGTGGGAAATAAGGTAAAATT
TTGAACCATTCCCTAGTCAGTTCCAAACTTGAAAACAGAATCAGTGTTAAATTCATTTTA
TTCTTAAGGAAATACTTTGCATAAATTAATCAGCCCCAGAGTGCTTTAAAAAATTATCTT
AAATAAAAATAATAGAATCACTAGTCAGTAAAGATATTTGAATATGTATCATGCCCCTCC
GGTGTCTTCGATCAGGATGACACATGCCATCTTTCAGAGGATGTGCAGACAGGCTGGCGT
TCTACATGCCTTTTCTTACTCGGAAACATGACCTGTTTGGGAGTGCAGGATTCAAAGGTG
GTCCCACCGCTGTCCCTATTGCAAATGGCAGTTTTAATCTTATCTTTTGGCTTCTGTAGA
TGGTTGCGATTGATCCTTAACCAATAATGGTTGGTTCTCATCTCTATCCGTGCTTCATAG
GCGCCCCCTTGTGT
>Rhesus_Monkey_UGT1A10_protein
MAHTRCISPVPLCLCLLLTCGFAEAGKLLVVPMDGSHWFTMQSVVEKLILRGHEVVVVMP
EVSWQLGRSLNCTVKTYSTSYTLEDLDREFMAFAQAQWKAQIQSIFSLVMSSSTGFFDLL
FSHCRSLFNDQKLVEYLKESSFDAVFLDPFDVCGLIVAKYFSLPSVVFARGIFCHYLEEG
AQCPAPLSYVPRELLGFSDAMTFKERVRNHVMHLEEHLFCKYFFKSALEIASEILQTPVT
EYDLYNHTSIWLLRTDFVLDPPKPVMPNMVFIGGINCHQGKPVPKEFEAYINASGEHGIV
VFSLGSMVAEIPEKKAMAIADALGKIPQTVLWRYTGTPPSNLANNTILVKWLPQNDLLGH
PMTRAFITHAGSHGIYEGICNGVPMVMMPLFGDQMDNAKRMETKGAGVTLNVLEMTSEDL
ENALKAVINDKSYKENIMHLSSLHKDRPVEPLDLAVFWVEFVMRHKGAPHLRPAAHDLTW
YQYHSLDVIGFLLAIVLTVAFIAFKCCAYGYRKCFGKKGRVKKAHKSKTH


>Baboon_ugt1a1_mRNA
ATGGCTGTGGAGTCCCAAGGCAGACATCCACTTGTCCTGGGCCTGCTGCTGTGTGTGCTG
GGCCCAGTGCTGTGCCATGCTGGGAAGATGCTGTTGATCCCAGTGGATGGCAGCCACTGG
CTGAGCATGCTTGGGGCCATCCAGCAGCTGCAGCAGAGGGGACATGAAATAGTTGTCCTA
GCACCTGATGCCTCACTGTACATCAGAGAGGGAGCATTTTACACCTTGAAGACGTACCCT
GTGCCATTCCAAAGGGAGGATGTGAAAGAGTCTTTTGTTAGTCTTGGGCATAATGTTTTT
GAGAATGATTCTTTCCTGCGGCGTGTGATCAAAACATACAAGAAAATAAAAAAGGACTCT
GCTATGCTTTTGTCTGGCTGTTCCCACTTACTGCACAACAAGGAGCTCATGGTCTCCCTT
GCGGAAAGCAGCTTTGACGTCATGCTGACAGACCCTTTCCTTCCTTGTGGCCCCATCGTG
GCCCAGTACCTGTCTCTGCCCACTGTATTCTTCTTGAATGCATTGCCATGCAGCCTGGAA
TTTGAGGCTACCCAGTGCCCCAACCCATTCTCCTACGTGCCCAGGCCTCTGTCCGCTCAT
TCAGATCACATGACCTTCCTGCAGCGGGTGAAGAACATGCTCATTGCCTTTTCACAGAAC
TTTCTGTGCGACGTGGTTTATTCCCCATATGCAACCCTTGCCTCGGAATTCCTGCAGAGA
GAGGTGACTGTCCAGAACCTATTGAGCTCTGCATCTGTCTGGCTGCTTAGAAGTGACTTT
GTGAAGGATTACCCTAGGCCCATCATGCCCAATATGGCTTTCATTGGTGGAATCAACTGC
CTTCACCAAAGTCCACTATCCCAGGAATTTGAAGCCTACATTAATGCTTCTGGAGAACAT
GGAATTGTGGTTTTCTCTTTGGGATCAATGGTCGCAGAAATTCCAGAGAAGAAAGCTATG
GCAATTGCTGATGCTTTGGGCAAAATCCCTCAGACAGTCCTGTGGCGGTACACTGGAACC
CCACCATCGAATCTTGCGAACAATACGATACTTGTTAAGTGGCTACCCCAAAACGATCTT
CTTGGTCACCCAATGACCCGTGCCTTTATCACCCATGCTGGTTCCCATGGTATTTATGAA
GGCATATGCAATGGCGTTCCCATGGTGATGATGCCCTTGTTTGGTGATCAGATGGACAAT
GCAAAGCGCATGGAGACTAAGGGAGCTGGAGTGACCCTGAATGTTCTTGAAATGACTTCT
GAAGATTTAGAAAATGCCCTAAAAGCAGTCATCAATGACAAAAGCTACAAGGAGAACATC
ATGCACCTCTCCAGCCTTCACAAGGACCGCCCGGTGGAGCCGCTTGACCTGGCCGTGTTC
TGGGTGGAGTTTGTGATGAGGCACAAGGGCGCACCACACCTGCGCCCCGCAGCCCACGAC
CTCACCTGGTACCAGTACCATTCCTTGGACGTGATCGGTTTCCTCCTGGCCATCGTGCTG
ACAGTGGCCTTCATCGCCTTTAAATGTTGTGCCTATGGCTACCGGAAATGCTTCGGGAAA
AAAGGGCGAGTTAAGAAAGCCCACAAATCCAAGACCCATTGAGAAGTTGGTGGGAAATAA
GGTAAAATTTTGAACCATTCCCTAGTCAGTTCCAAACTTGAAAACAGAATCAGTGTTAAA
TTCATTTTATTCTTAAGGAAATACTTTGCATAAATTAATCAGCCCCAGAGTGCTTTAAAA
AATTATCTTAAATAAAAATAATAGAATCACTAGTCAGTAAAGATATTTGAATATGTATCA
TGTCCCTCCGGTGTCTTCGATCAGGATGACACATGCCATCTTTCAGAGGATGTGCAGACA
GGCTGGCGTTCTACATGCCTTTTCTTACTCAGAAACATGACCTGTTTGGGAGTGCAGGAT
TCAAAGGTGGTCCCACCGCTGTCTCTATTGCAAATGGCAGTTTTAATCTTATCTTTTGGC
TTCTGTACATGGTTGCGATTGATCCTTAACCAATAATGGTTGGTTCTCATCTCTGTCCGT
GCTTCATAGGCGCCCCCTTGTGTGTTTAAAGAGGGGAAACTTTGTACCTTTAGAGCATAG
GTGAAATGAGTGAATGGCTTGGAGTACACTGAGAACAGCATATGATCTATTGCTTTGGGG
AAAAAGAATGATGCTGTAAAATTGATGGGTGGTGTGTTTGAGAAGATAATCATTGCTTAT
GTCAAATGGAGCTGAATTTCATAAAAACCTAAAATACAATGATGAAGTGCTGGGCAAGCG
TATTTTTTTCTTATGTTTCCTGCAACTAAATAAATTTATATAAATTCT
>Baboon_UGT1A1_protein
MAVESQGRHPLVLGLLLCVLGPVLCHAGKMLLIPVDGSHWLSMLGAIQQLQQRGHEIVVL
APDASLYIREGAFYTLKTYPVPFQREDVKESFVSLGHNVFENDSFLRRVIKTYKKIKKDS
AMLLSGCSHLLHNKELMVSLAESSFDVMLTDPFLPCGPIVAQYLSLPTVFFLNALPCSLE
FEATQCPNPFSYVPRPLSAHSDHMTFLQRVKNMLIAFSQNFLCDVVYSPYATLASEFLQR
EVTVQNLLSSASVWLLRSDFVKDYPRPIMPNMAFIGGINCLHQSPLSQEFEAYINASGEH
GIVVFSLGSMVAEIPEKKAMAIADALGKIPQTVLWRYTGTPPSNLANNTILVKWLPQNDL
LGHPMTRAFITHAGSHGIYEGICNGVPMVMMPLFGDQMDNAKRMETKGAGVTLNVLEMTS
EDLENALKAVINDKSYKENIMHLSSLHKDRPVEPLDLAVFWVEFVMRHKGAPHLRPAAHD
LTWYQYHSLDVIGFLLAIVLTVAFIAFKCCAYGYRKCFGKKGRVKKAHKSKTH
>Baboon_ugt1a2_mRNA
ATGGCCACAGGACCCCAGGTTCCCCTGCTGTGGCTGGCTACAGGACTGCTGCTCCTCCTC
AGTGTCCAGCCCTGGGCTGAGAGTGGGAAGGTGCTGGTGGTACCCATTGATGGCAGCCAC
TGGCTTAGCATGCGGGAAGCCGTGCGGGAGCTCCATGCCAGAGGCCACCAGGCGGTGGTC
CTCACCCCGGAGGTGAAAATGCACATCAAAGAAGATAACTTTTTCACCCTGACAACCTAT
GCCATTCCGTGGACCCAGGATGAATTTGATCGTCTTGTGCTGGGCCACACTCAACTGTAC
TTTGAAACAGAACATTTTCTGAAGACATTTTCTAAAAGCATGGCAATTTTGAAAAATATG
TCTTTGGTCTTTCATAGGTCTTGTGTGGAGCTACTGCATAATGAGACCCTAATGAGGCAC
CTGAATGCTACTTCCTTTGATGTGGTTTTAATAGACCCCATTTACCTCTGTGGGGTGGTG
CTGGCTAAGTACCTGTCAATTCCTGCTGTGTTTTTTTTAAGGAACATTCCATGCGATTTA
GACTTTAAGGGCACACAGTGTCCAAATCCTTACTCCTATATTCCTAAGTTATTAACAACC
AATTCAGATCACATGACATTCCTGCAAAGGGTCAAGAACATGCTCTATCCTCTGGCCCTG
TCCTACATTTGCGATGCTCTTTCTGCCCCTTATGCAAGCCTTGCCTCTGAGCTTTTTCAG
AGAGAGGTGTCAGTGGTGGATCTTCTCAGCCATGCATCCGTGTGGCTGTTCCGAGGGGAC
TTTGTGATGGACTACCCCAGGCCGATCATGCCCAACATGGTCTTCATTGGGGGCATCAAC
TGTGCCAACAGGAAGCCACTATCTCAGGAATTTGAAGCCTACATTAATGCTTCTGGAGAA
CATGGAATTGTGGTTTTCTCTTTGGGATCAATGGTCGCAGAAATTCCAGAGAAGAAAGCT
ATGGCAATTGCTGATGCTTTGGGCAAAATCCCTCAGACAGTCCTGTGGCGGTACACTGGA
ACCCCACCATCGAATCTTGCGAACAATACGATACTTGTTAAGTGGCTACCCCAAAACGAT
CTTCTTGGTCACCCAATGACCCGTGCCTTTATCACCCATGCTGGTTCCCATGGTATTTAT
GAAGGCATATGCAATGGCGTTCCCATGGTGATGATGCCCTTGTTTGGTGATCAGATGGAC
AATGCAAAGCGCATGGAGACTAAGGGAGCTGGAGTGACCCTGAATGTTCTTGAAATGACT
TCTGAAGATTTAGAAAATGCCCTAAAAGCAGTCATCAATGACAAAAGCTACAAGGAGAAC
ATCATGCACCTCTCCAGCCTTCACAAGGACCGCCCGGTGGAGCCGCTTGACCTGGCCGTG
TTCTGGGTGGAGTTTGTGATGAGGCACAAGGGCGCACCACACCTGCGCCCCGCAGCCCAC
GACCTCACCTGGTACCAGTACCATTCCTTGGACGTGATCGGTTTCCTCCTGGCCATCGTG
CTGACAGTGGCCTTCATCGCCTTTAAATGTTGTGCCTATGGCTACCGGAAATGCTTCGGG
AAAAAAGGGCGAGTTAAGAAAGCCCACAAATCCAAGACCCATTGAGAAGTTGGTGGGAAA
TAAGGTAAAATTTTGAACCATTCCCTAGTCAGTTCCAAACTTGAAAACAGAATCAGTGTT
AAATTCATTTTATTCTTAAGGAAATACTTTGCATAAATTAATCAGCCCCAGAGTGCTTTA
AAAAATTATCTTAAATAAAAATAATAGAATCACTAGTCAGTAAAGATATTTGAATATGTA
TCATGTCCCTCCGGTGTCTTCGATCAGGATGACACATGCCATCTTTCAGAGGATGTGCAG
ACAGGCTGGCGTTCTACATGCCTTTTCTTACTCAGAAACATGACCTGTTTGGGAGTGCAG
GATTCAAAGGTGGTCCCACCGCTGTCTCTATTGCAAATGGCAGTTTTAATCTTATCTTTT
GGCTTCTGTACATGGTTGCGATTGATCCTTAACCAATAATGGTTGGTTCTCATCTCTGTC
CGTGCTTCATAGGCGCCCCCTTGTGTGTTTAAAGAGGGGAAACTTTGTACCTTTAGAGCA
TAGGTGAAATGAGTGAATGGCTTGGAGTACACTGAGAACAGCATATGATCTATTGCTTTG
GGGAAAAAGAATGATGCTGTAAAATTGATGGGTGGTGTGTTTGAGAAGATAATCATTGCT
TATGTCAAATGGAGCTGAATTTCATAAAAACCTAAAATACAATGATGAAGTGCTGGGCAA
GCGTATTTTTTTCTTATGTTTCCTGCAACTAAATAAATTTATATAAATTCT
>Baboon_UGT1A2_protein
MATGPQVPLLWLATGLLLLLSVQPWAESGKVLVVPIDGSHWLSMREAVRELHARGHQAVV
LTPEVKMHIKEDNFFTLTTYAIPWTQDEFDRLVLGHTQLYFETEHFLKTFSKSMAILKNM
SLVFHRSCVELLHNETLMRHLNATSFDVVLIDPIYLCGVVLAKYLSIPAVFFLRNIPCDL
DFKGTQCPNPYSYIPKLLTTNSDHMTFLQRVKNMLYPLALSYICDALSAPYASLASELFQ
REVSVVDLLSHASVWLFRGDFVMDYPRPIMPNMVFIGGINCANRKPLSQEFEAYINASGE
HGIVVFSLGSMVAEIPEKKAMAIADALGKIPQTVLWRYTGTPPSNLANNTILVKWLPQND
LLGHPMTRAFITHAGSHGIYEGICNGVPMVMMPLFGDQMDNAKRMETKGAGVTLNVLEMT
SEDLENALKAVINDKSYKENIMHLSSLHKDRPVEPLDLAVFWVEFVMRHKGAPHLRPAAH
DLTWYQYHSLDVIGFLLAIVLTVAFIAFKCCAYGYRKCFGKKGRVKKAHKSKTH
>Baboon_ugt1a4_mRNA
ATGGCCACAGGACTCCAGGTTTCCTTGCCGCAGCTGGCCACAGGACTGCTGCTCCTCCTC
AGTGTCCAGCCCTGGGCTGAGAGTGGGAAGGTGCTGGTGGTGCCCACTGATGGCAGCCAC
TGGCTCAGCATGCGGGAGGCCGTGCGGGAGCTCCATGCCAGAGGCCACCAGGCGGTGGTC
CTCACCCCGGAGGTGAATATGCACATCAAAGAAGAGAACTTTTTCACCCTGACAACCTAT
GCCATTCCATGGACCCAGGATGAATTTGATCGTCTTGTGCTGGGCCACACTCAATGGTTC
TTTGAAACAGAACATCTTCTGAAGAGATATTCTAGAAGTATGGCAATTATGAACAATATG
TCTTTGGTCTTTCATAGGTCTTGTGTGGAGCTACTGCATAATGAGGCCCTGATCAGGCAC
CTGAATGCTACTTCCTTTGATGTTGTCTTAACAGACCCGGTTAACCTCTGTGGGGTGGTG
CTAGCTAAGTACCTGTCGATTCCTGCTGTGTTTTTTTTGAGGAACATTCCATGTGACTTA
GACTTTAAGGGCACACAGTGTCCAAATCCTTACTCCTATATTCCTAAGTTACTAACGACC
AATTCAGACCACATGACATTCCTGCAAAGGGTCAAGAACATGCTCTACCCTCTGGCCCTG
TCCTACATTTGCGATGCTGTTTCTGTTCCTTATGCAAGCCTCGCCTCTGAGCTTTTTCAG
AGAGAGGTGTCAGTGGTGGATCTTCTCAGTCATGCATCCGTGTGGCTGTTCCGATCGGAC
TTTGTGATGGACTACCCCAGGCCGATCATGCCCAACATGGTCTTCATTGGAGGCATCAAC
TGTGCCAACAGGAAGCCACTATCTCGGGAATTTGAAGCCTACATTAATGCTTCTGGAGAA
CATGGAATTGTGGTTTTCTCTTTGGGATCAATGGTCGCAGAAATTCCAGAGAAGAAAGCT
ATGGCAATTGCTGATGCTTTGGGCAAAATCCCTCAGACAGTCCTGTGGCGGTACACTGGA
ACCCCACCATCGAATCTTGCGAACAATACGATACTTGTTAAGTGGCTACCCCAAAACGAT
CTTCTTGGTCACCCAATGACCCGTGCCTTTATCACCCATGCTGGTTCCCATGGTATTTAT
GAAGGCATATGCAATGGCGTTCCCATGGTGATGATGCCCTTGTTTGGTGATCAGATGGAC
AATGCAAAGCGCATGGAGACTAAGGGAGCTGGAGTGACCCTGAATGTTCTTGAAATGACT
TCTGAAGATTTAGAAAATGCCCTAAAAGCAGTCATCAATGACAAAAGCTACAAGGAGAAC
ATCATGCACCTCTCCAGCCTTCACAAGGACCGCCCGGTGGAGCCGCTTGACCTGGCCGTG
TTCTGGGTGGAGTTTGTGATGAGGCACAAGGGCGCACCACACCTGCGCCCCGCAGCCCAC
GACCTCACCTGGTACCAGTACCATTCCTTGGACGTGATCGGTTTCCTCCTGGCCATCGTG
CTGACAGTGGCCTTCATCGCCTTTAAATGTTGTGCCTATGGCTACCGGAAATGCTTCGGG
AAAAAAGGGCGAGTTAAGAAAGCCCACAAATCCAAGACCCATTGAGAAGTTGGTGGGAAA
TAAGGTAAAATTTTGAACCATTCCCTAGTCAGTTCCAAACTTGAAAACAGAATCAGTGTT
AAATTCATTTTATTCTTAAGGAAATACTTTGCATAAATTAATCAGCCCCAGAGTGCTTTA
AAAAATTATCTTAAATAAAAATAATAGAATCACTAGTCAGTAAAGATATTTGAATATGTA
TCATGTCCCTCCGGTGTCTTCGATCAGGATGACACATGCCATCTTTCAGAGGATGTGCAG
ACAGGCTGGCGTTCTACATGCCTTTTCTTACTCAGAAACATGACCTGTTTGGGAGTGCAG
GATTCAAAGGTGGTCCCACCGCTGTCTCTATTGCAAATGGCAGTTTTAATCTTATCTTTT
GGCTTCTGTACATGGTTGCGATTGATCCTTAACCAATAATGGTTGGTTCTCATCTCTGTC
CGTGCTTCATAGGCGCCCCCTTGTGTGTTTAAAGAGGGGAAACTTTGTACCTTTAGAGCA
TAGGTGAAATGAGTGAATGGCTTGGAGTACACTGAGAACAGCATATGATCTATTGCTTTG
GGGAAAAAGAATGATGCTGTAAAATTGATGGGTGGTGTGTTTGAGAAGATAATCATTGCT
TATGTCAAATGGAGCTGAATTTCATAAAAACCTAAAATACAATGATGAAGTGCTGGGCAA
GCGTATTTTTTTCTTATGTTTCCTGCAACTAAATAAATTTATATAAATTCT
>Baboon_UGT1A4_protein
MATGLQVSLPQLATGLLLLLSVQPWAESGKVLVVPTDGSHWLSMREAVRELHARGHQAVV
LTPEVNMHIKEENFFTLTTYAIPWTQDEFDRLVLGHTQWFFETEHLLKRYSRSMAIMNNM
SLVFHRSCVELLHNEALIRHLNATSFDVVLTDPVNLCGVVLAKYLSIPAVFFLRNIPCDL
DFKGTQCPNPYSYIPKLLTTNSDHMTFLQRVKNMLYPLALSYICDAVSVPYASLASELFQ
REVSVVDLLSHASVWLFRSDFVMDYPRPIMPNMVFIGGINCANRKPLSREFEAYINASGE
HGIVVFSLGSMVAEIPEKKAMAIADALGKIPQTVLWRYTGTPPSNLANNTILVKWLPQND
LLGHPMTRAFITHAGSHGIYEGICNGVPMVMMPLFGDQMDNAKRMETKGAGVTLNVLEMT
SEDLENALKAVINDKSYKENIMHLSSLHKDRPVEPLDLAVFWVEFVMRHKGAPHLRPAAH
DLTWYQYHSLDVIGFLLAIVLTVAFIAFKCCAYGYRKCFGKKGRVKKAHKSKTH
>Baboon_ugt1a5a_mRNA
ATGGCCACAGGACTCCAGGTTTCCCTGCCGCAGCTGGCCACAGGACTGCTGCTCCTCCTC
AGTGTCCAGCCCTGGGTTGAGAGTGGGAAGGTGCTGGTGGTGCCCACGGATGGCAGCCAC
TGGCTTAGCATGCAGGACGCCGTGCGGGAGCTCCATGCCAGAGGCCACCAGGTGGTGGTC
CTCAGCCCAGAGGTGAATATGCACATCAAAGAAGAGAACTTTTTCACCCTGACAACTTAT
GCCGTTCCGTGGACCCAGGACGAATTTGATCGCTTTTTGCTGGGACACAGTCAATCGTTC
TTCGAAACAGAACATCTTCTGATGAGATTTTCTAGAAGTATGGCAATTATGAACAATATA
TCTTTGATTATACATAGGTCTTGTGTGGAGCTATTGCATAATGAGGCTCTGATCAGGCAC
CTGAATGCTACTTCCTTTGATGTGGTTTTAACAGACCCCTTTCACCTCTGCGGGGCGGTG
CTGGCTAAGTACCTGTCGATTCCTACTGTGTTTTTTTTGAGGAACATTCTATGTGACTTA
GACTTTAAGGGCACACAGTGTCCAAATCCTTACTCCTATATTCCTAAGTTTCTAACGACC
AATTCAGACCACATGACTTTCCTGCAAAGGGTCAAGAACATGCTCTATCCTCTGGCCCTG
TCCTACATTTGCGATACTGTTTCTGTTCCTTATGCAAGCCTTGCCTCTGAGCTTTTTCAG
AGAGAGGTGTCAGTGGTGGATCTTCTCAGTCATGCATCCGTGTGGCTGTTCCGATCGGAC
TTTGTGATGGACTACCCCAGGCCGATCATGCCCAACATGGTCTTCATTGGGGGCATCAAC
TGTGCCAACAGGAAGCCACTATCTCAGGAATTTGAAGCCTACATTAATGCTTCTGGAGAA
CATGGAATTGTGGTTTTCTCTTTGGGATCAATGGTCGCAGAAATTCCAGAGAAGAAAGCT
ATGGCAATTGCTGATGCTTTGGGCAAAATCCCTCAGACAGTCCTGTGGCGGTACACTGGA
ACCCCACCATCGAATCTTGCGAACAATACGATACTTGTTAAGTGGCTACCCCAAAACGAT
CTTCTTGGTCACCCAATGACCCGTGCCTTTATCACCCATGCTGGTTCCCATGGTATTTAT
GAAGGCATATGCAATGGCGTTCCCATGGTGATGATGCCCTTGTTTGGTGATCAGATGGAC
AATGCAAAGCGCATGGAGACTAAGGGAGCTGGAGTGACCCTGAATGTTCTTGAAATGACT
TCTGAAGATTTAGAAAATGCCCTAAAAGCAGTCATCAATGACAAAAGCTACAAGGAGAAC
ATCATGCACCTCTCCAGCCTTCACAAGGACCGCCCGGTGGAGCCGCTTGACCTGGCCGTG
TTCTGGGTGGAGTTTGTGATGAGGCACAAGGGCGCACCACACCTGCGCCCCGCAGCCCAC
GACCTCACCTGGTACCAGTACCATTCCTTGGACGTGATCGGTTTCCTCCTGGCCATCGTG
CTGACAGTGGCCTTCATCGCCTTTAAATGTTGTGCCTATGGCTACCGGAAATGCTTCGGG
AAAAAAGGGCGAGTTAAGAAAGCCCACAAATCCAAGACCCATTGAGAAGTTGGTGGGAAA
TAAGGTAAAATTTTGAACCATTCCCTAGTCAGTTCCAAACTTGAAAACAGAATCAGTGTT
AAATTCATTTTATTCTTAAGGAAATACTTTGCATAAATTAATCAGCCCCAGAGTGCTTTA
AAAAATTATCTTAAATAAAAATAATAGAATCACTAGTCAGTAAAGATATTTGAATATGTA
TCATGTCCCTCCGGTGTCTTCGATCAGGATGACACATGCCATCTTTCAGAGGATGTGCAG
ACAGGCTGGCGTTCTACATGCCTTTTCTTACTCAGAAACATGACCTGTTTGGGAGTGCAG
GATTCAAAGGTGGTCCCACCGCTGTCTCTATTGCAAATGGCAGTTTTAATCTTATCTTTT
GGCTTCTGTACATGGTTGCGATTGATCCTTAACCAATAATGGTTGGTTCTCATCTCTGTC
CGTGCTTCATAGGCGCCCCCTTGTGTGTTTAAAGAGGGGAAACTTTGTACCTTTAGAGCA
TAGGTGAAATGAGTGAATGGCTTGGAGTACACTGAGAACAGCATATGATCTATTGCTTTG
GGGAAAAAGAATGATGCTGTAAAATTGATGGGTGGTGTGTTTGAGAAGATAATCATTGCT
TATGTCAAATGGAGCTGAATTTCATAAAAACCTAAAATACAATGATGAAGTGCTGGGCAA
GCGTATTTTTTTCTTATGTTTCCTGCAACTAAATAAATTTATATAAATTCT
>Baboon_UGT1A5A_protein
MATGLQVSLPQLATGLLLLLSVQPWVESGKVLVVPTDGSHWLSMQDAVRELHARGHQVVV
LSPEVNMHIKEENFFTLTTYAVPWTQDEFDRFLLGHSQSFFETEHLLMRFSRSMAIMNNI
SLIIHRSCVELLHNEALIRHLNATSFDVVLTDPFHLCGAVLAKYLSIPTVFFLRNILCDL
DFKGTQCPNPYSYIPKFLTTNSDHMTFLQRVKNMLYPLALSYICDTVSVPYASLASELFQ
REVSVVDLLSHASVWLFRSDFVMDYPRPIMPNMVFIGGINCANRKPLSQEFEAYINASGE
HGIVVFSLGSMVAEIPEKKAMAIADALGKIPQTVLWRYTGTPPSNLANNTILVKWLPQND
LLGHPMTRAFITHAGSHGIYEGICNGVPMVMMPLFGDQMDNAKRMETKGAGVTLNVLEMT
SEDLENALKAVINDKSYKENIMHLSSLHKDRPVEPLDLAVFWVEFVMRHKGAPHLRPAAH
DLTWYQYHSLDVIGFLLAIVLTVAFIAFKCCAYGYRKCFGKKGRVKKAHKSKTH
>Baboon_ugt1a5b_mRNA
ATGGCCACAGGACTCCAGGTTTTCCTGCCACAGCTGGCCACAGGACTGCTGCTCCTCCTC
AGTGTCCAGCCCTGGGCTGAGAGTGGGAAGGTGCTGGTGGTGCCCGCTGATGGCAGCCAC
TGGCTCAGCATGCGGGAGGCCGTGCGGGAGCTCCATGCCAGAGGCCACCAGGCGGTGGTC
CTCACCCCGGAGGTGAATATGCACATCAAAGAAGAGAACTTTTTCACCCTGACCACCTAT
GCCATTTCATGGACCCAGGACGAATATGATCACCTTTTGCTGGGACACACTCAATCGTTC
TTCGAAACAGAGCATCTTCTGATGAGATTTTCTAGAAGTATGGCAGTTATGAACAATATG
TCTTTGATTATACATAGGTCTTGTGTGGAGCTACTGCATAATGAGGCTCTGATCAGGCAC
CTGAATGCTACTTCCTTTGATGTGGTCTTAACAGACCCCTTTCACCTCTGCGGGGCGGTG
CTGGCTAAGTACCTGTCGATTCCTGCTGTGTTTTTTTTGAGGAACATTCCATGTGACTTA
GACTTTAAGGGCACACAGTGTCCAAATCCTTACTCCTATATTCCTAAGTTCCTAACGGCC
AATTCAGACCACATGACATTCCTGCAAAGGGTCAAGAACATGCTCTACCCTGTGGCCCTG
TCCTACATTTGCCATGCTGTTTCTGTTCCTTATGCAAGCCTCGCCTCTGAGCTTTTTCAG
AGAGAGGTGTCAGTGGTGGATCTTCTCAGTCATGCATCCGTGTGGCTGTTCCGATCGGAC
TTTGTGATGGACTACCCCAGGCCGATCATGCCCAACATGGTCTTCATTGGAGGCATCAAC
TGTGCCAACAGGAAGCCACTATCTCAGGAATTTGAAGCCTACATTAATGCTTCTGGAGAA
CATGGAATTGTGGTTTTCTCTTTGGGATCAATGGTCGCAGAAATTCCAGAGAAGAAAGCT
ATGGCAATTGCTGATGCTTTGGGCAAAATCCCTCAGACAGTCCTGTGGCGGTACACTGGA
ACCCCACCATCGAATCTTGCGAACAATACGATACTTGTTAAGTGGCTACCCCAAAACGAT
CTTCTTGGTCACCCAATGACCCGTGCCTTTATCACCCATGCTGGTTCCCATGGTATTTAT
GAAGGCATATGCAATGGCGTTCCCATGGTGATGATGCCCTTGTTTGGTGATCAGATGGAC
AATGCAAAGCGCATGGAGACTAAGGGAGCTGGAGTGACCCTGAATGTTCTTGAAATGACT
TCTGAAGATTTAGAAAATGCCCTAAAAGCAGTCATCAATGACAAAAGCTACAAGGAGAAC
ATCATGCACCTCTCCAGCCTTCACAAGGACCGCCCGGTGGAGCCGCTTGACCTGGCCGTG
TTCTGGGTGGAGTTTGTGATGAGGCACAAGGGCGCACCACACCTGCGCCCCGCAGCCCAC
GACCTCACCTGGTACCAGTACCATTCCTTGGACGTGATCGGTTTCCTCCTGGCCATCGTG
CTGACAGTGGCCTTCATCGCCTTTAAATGTTGTGCCTATGGCTACCGGAAATGCTTCGGG
AAAAAAGGGCGAGTTAAGAAAGCCCACAAATCCAAGACCCATTGAGAAGTTGGTGGGAAA
TAAGGTAAAATTTTGAACCATTCCCTAGTCAGTTCCAAACTTGAAAACAGAATCAGTGTT
AAATTCATTTTATTCTTAAGGAAATACTTTGCATAAATTAATCAGCCCCAGAGTGCTTTA
AAAAATTATCTTAAATAAAAATAATAGAATCACTAGTCAGTAAAGATATTTGAATATGTA
TCATGTCCCTCCGGTGTCTTCGATCAGGATGACACATGCCATCTTTCAGAGGATGTGCAG
ACAGGCTGGCGTTCTACATGCCTTTTCTTACTCAGAAACATGACCTGTTTGGGAGTGCAG
GATTCAAAGGTGGTCCCACCGCTGTCTCTATTGCAAATGGCAGTTTTAATCTTATCTTTT
GGCTTCTGTACATGGTTGCGATTGATCCTTAACCAATAATGGTTGGTTCTCATCTCTGTC
CGTGCTTCATAGGCGCCCCCTTGTGTGTTTAAAGAGGGGAAACTTTGTACCTTTAGAGCA
TAGGTGAAATGAGTGAATGGCTTGGAGTACACTGAGAACAGCATATGATCTATTGCTTTG
GGGAAAAAGAATGATGCTGTAAAATTGATGGGTGGTGTGTTTGAGAAGATAATCATTGCT
TATGTCAAATGGAGCTGAATTTCATAAAAACCTAAAATACAATGATGAAGTGCTGGGCAA
GCGTATTTTTTTCTTATGTTTCCTGCAACTAAATAAATTTATATAAATTCT
>Baboon_UGT1A5B_protein
MATGLQVFLPQLATGLLLLLSVQPWAESGKVLVVPADGSHWLSMREAVRELHARGHQAVV
LTPEVNMHIKEENFFTLTTYAISWTQDEYDHLLLGHTQSFFETEHLLMRFSRSMAVMNNM
SLIIHRSCVELLHNEALIRHLNATSFDVVLTDPFHLCGAVLAKYLSIPAVFFLRNIPCDL
DFKGTQCPNPYSYIPKFLTANSDHMTFLQRVKNMLYPVALSYICHAVSVPYASLASELFQ
REVSVVDLLSHASVWLFRSDFVMDYPRPIMPNMVFIGGINCANRKPLSQEFEAYINASGE
HGIVVFSLGSMVAEIPEKKAMAIADALGKIPQTVLWRYTGTPPSNLANNTILVKWLPQND
LLGHPMTRAFITHAGSHGIYEGICNGVPMVMMPLFGDQMDNAKRMETKGAGVTLNVLEMT
SEDLENALKAVINDKSYKENIMHLSSLHKDRPVEPLDLAVFWVEFVMRHKGAPHLRPAAH
DLTWYQYHSLDVIGFLLAIVLTVAFIAFKCCAYGYRKCFGKKGRVKKAHKSKTH
>Baboon_ugt1a6_mRNA
ATGGCCTGCCTGCTTCGTGCATTTCAGAGAATTTCCGCAGGGGTTTTCTTCTTAGCACTT
TGGGGCATGGTTGTAGGTGACAAGCTGCTGGTGATCCCTCAGGATGGAAGCCACTGGCTT
AGTATGAAGGATATAGTTGAAGTTCTCAGTGACCGGGGGCATGACATTGTAGTGGTGGTG
CCTGAAGTCAATTTGCTTTTGAAAGAATCCAAATACTACACAAGAAAAATCTATCCAGTG
CCGTATGACCAAGAAGAGATGAAGAACCGTTACCAATTGTTTGGAAACAATCACTTTGCT
GAGCGATCATTCCTGACTGCTCCTCAGACAGAGTACAGGAATAACATGGTCGTTATTGGC
ATGTACTTCATCAACTGCCAGAGCCTCCTGCAGGACGTGGACACCCTGAACTTCCTCAAG
GAGAGCAAGTTCGATGCTCTTTTCACAGACCCAGCCTTACCCTGTGGGGTGATCCTGGCT
GAGTATTTGGGCCTACCCTCCGTGTACCTCTTCAGGGGTTTTCCGTGTTCCCTGGAGCAT
ACATTCAGCAGAAGCCCAAACCCTGTGTCCTATATTCCCAGGTGCTACACAAAGTTTTCA
GACCACATGACTTTTCCCCAACGAGTGGCCAACTTCCTCGTTAATTTGTTGGAGCCCTAT
CTATTTTATTGTCTGTTTTCAAAGTACGACGAACTCGCATCAGCTGTCCTCAAGAGAGAT
GTGGATGTAATCACCTTGTATCAGAAGGTCTCTGTTTGGCTGTTAAGATATGACTTTGTA
CTTGAGTATCCTAGGCCAGTCATGCCCAACATGGTCTTCATTGGAGGTACCAACTGTAAG
AAGAGGAAAGACCTGTCTGAGGAATTTGAAGCCTACATTAATGCTTCTGGAGAACATGGA
ATTGTGGTTTTCTCTTTGGGATCAATGGTCGCAGAAATTCCAGAGAAGAAAGCTATGGCA
ATTGCTGATGCTTTGGGCAAAATCCCTCAGACAGTCCTGTGGCGGTACACTGGAACCCCA
CCATCGAATCTTGCGAACAATACGATACTTGTTAAGTGGCTACCCCAAAACGATCTTCTT
GGTCACCCAATGACCCGTGCCTTTATCACCCATGCTGGTTCCCATGGTATTTATGAAGGC
ATATGCAATGGCGTTCCCATGGTGATGATGCCCTTGTTTGGTGATCAGATGGACAATGCA
AAGCGCATGGAGACTAAGGGAGCTGGAGTGACCCTGAATGTTCTTGAAATGACTTCTGAA
GATTTAGAAAATGCCCTAAAAGCAGTCATCAATGACAAAAGCTACAAGGAGAACATCATG
CACCTCTCCAGCCTTCACAAGGACCGCCCGGTGGAGCCGCTTGACCTGGCCGTGTTCTGG
GTGGAGTTTGTGATGAGGCACAAGGGCGCACCACACCTGCGCCCCGCAGCCCACGACCTC
ACCTGGTACCAGTACCATTCCTTGGACGTGATCGGTTTCCTCCTGGCCATCGTGCTGACA
GTGGCCTTCATCGCCTTTAAATGTTGTGCCTATGGCTACCGGAAATGCTTCGGGAAAAAA
GGGCGAGTTAAGAAAGCCCACAAATCCAAGACCCATTGAGAAGTTGGTGGGAAATAAGGT
AAAATTTTGAACCATTCCCTAGTCAGTTCCAAACTTGAAAACAGAATCAGTGTTAAATTC
ATTTTATTCTTAAGGAAATACTTTGCATAAATTAATCAGCCCCAGAGTGCTTTAAAAAAT
TATCTTAAATAAAAATAATAGAATCACTAGTCAGTAAAGATATTTGAATATGTATCATGT
CCCTCCGGTGTCTTCGATCAGGATGACACATGCCATCTTTCAGAGGATGTGCAGACAGGC
TGGCGTTCTACATGCCTTTTCTTACTCAGAAACATGACCTGTTTGGGAGTGCAGGATTCA
AAGGTGGTCCCACCGCTGTCTCTATTGCAAATGGCAGTTTTAATCTTATCTTTTGGCTTC
TGTACATGGTTGCGATTGATCCTTAACCAATAATGGTTGGTTCTCATCTCTGTCCGTGCT
TCATAGGCGCCCCCTTGTGTGTTTAAAGAGGGGAAACTTTGTACCTTTAGAGCATAGGTG
AAATGAGTGAATGGCTTGGAGTACACTGAGAACAGCATATGATCTATTGCTTTGGGGAAA
AAGAATGATGCTGTAAAATTGATGGGTGGTGTGTTTGAGAAGATAATCATTGCTTATGTC
AAATGGAGCTGAATTTCATAAAAACCTAAAATACAATGATGAAGTGCTGGGCAAGCGTAT
TTTTTTCTTATGTTTCCTGCAACTAAATAAATTTATATAAATTCT
>Baboon_UGT1A6_protein
MACLLRAFQRISAGVFFLALWGMVVGDKLLVIPQDGSHWLSMKDIVEVLSDRGHDIVVVV
PEVNLLLKESKYYTRKIYPVPYDQEEMKNRYQLFGNNHFAERSFLTAPQTEYRNNMVVIG
MYFINCQSLLQDVDTLNFLKESKFDALFTDPALPCGVILAEYLGLPSVYLFRGFPCSLEH
TFSRSPNPVSYIPRCYTKFSDHMTFPQRVANFLVNLLEPYLFYCLFSKYDELASAVLKRD
VDVITLYQKVSVWLLRYDFVLEYPRPVMPNMVFIGGTNCKKRKDLSEEFEAYINASGEHG
IVVFSLGSMVAEIPEKKAMAIADALGKIPQTVLWRYTGTPPSNLANNTILVKWLPQNDLL
GHPMTRAFITHAGSHGIYEGICNGVPMVMMPLFGDQMDNAKRMETKGAGVTLNVLEMTSE
DLENALKAVINDKSYKENIMHLSSLHKDRPVEPLDLAVFWVEFVMRHKGAPHLRPAAHDL
TWYQYHSLDVIGFLLAIVLTVAFIAFKCCAYGYRKCFGKKGRVKKAHKSKTH
>Baboon_ugt1a7_mRNA
ATGGCTTGTGCAGGGTGGACTGGCCTTCTTCCCCTATCTGTGTGTCTACTGCTGACCTGT
GGCTTCGCTGAGGCAGGGAAGTTGCTGGTGGTGCCCATGGATGGGAGCCACTGGTTCACC
ATGCGATCAGTGGTGGAGAAACTCATTCTCAGGGGGCATGAGGTGGTGGTAGTCATGCCA
GAGGTGAGTTGGCAACTGGGAAGATCACTGAATTGCACAGTGAAGACTTATTCTACCTCA
TACACTCTGGAGGATCAGGACCGGGAGTTCATGGCTTTTGCCCAGGCTCAGTGGAAAGCA
CCACTGCGAAGTGCATTTTCTCTATTAACAAGTTCATCCAATGGTATTTTTGACTTATTT
TTTTCAAATTGCAGGAGTTTGTTTAAGGACAAAAAATTAGTAGAATACTTAAAGGAGAGT
TCTTTTGATGCGGTGTTTCTGGATCCTTTTGATGGCTGTGGCTTAATTCTTGCCAAATAT
CTCTCCCTCCCCTCTGTGGTCTTCGCCAGAGGAACATTTTGCCACTATCTTGAAGAAGGT
GCACAGTGCCCTGCTCCTCTTTCCTACATCCCCAGAGGTCTCTTAGGGTTCTCAGATGCC
ATGACTTTCAAGGAGAGAGTATGGAACCACATCACACACTTGGAGGAACATTTGTTTTGC
CCCTATTTTTTAAAAAATGTCTTAGAAATAGCCTCTGAAATTCTCCAAACATCTGTCACG
GCATATGATCTCTACAGCCACACATCAATTTGGTTGTTGCGAACGGACTTTGTTTTGGAC
TATCCCAAACCCGTGATGCCCAACATGGTCTTCATTGGTGGTATCAACTGCCATCAGGGA
AAGCCAGTGCCTATGGAATTTGAAGCCTACATTAATGCTTCTGGAGAACATGGAATTGTG
GTTTTCTCTTTGGGATCAATGGTCGCAGAAATTCCAGAGAAGAAAGCTATGGCAATTGCT
GATGCTTTGGGCAAAATCCCTCAGACAGTCCTGTGGCGGTACACTGGAACCCCACCATCG
AATCTTGCGAACAATACGATACTTGTTAAGTGGCTACCCCAAAACGATCTTCTTGGTCAC
CCAATGACCCGTGCCTTTATCACCCATGCTGGTTCCCATGGTATTTATGAAGGCATATGC
AATGGCGTTCCCATGGTGATGATGCCCTTGTTTGGTGATCAGATGGACAATGCAAAGCGC
ATGGAGACTAAGGGAGCTGGAGTGACCCTGAATGTTCTTGAAATGACTTCTGAAGATTTA
GAAAATGCCCTAAAAGCAGTCATCAATGACAAAAGCTACAAGGAGAACATCATGCACCTC
TCCAGCCTTCACAAGGACCGCCCGGTGGAGCCGCTTGACCTGGCCGTGTTCTGGGTGGAG
TTTGTGATGAGGCACAAGGGCGCACCACACCTGCGCCCCGCAGCCCACGACCTCACCTGG
TACCAGTACCATTCCTTGGACGTGATCGGTTTCCTCCTGGCCATCGTGCTGACAGTGGCC
TTCATCGCCTTTAAATGTTGTGCCTATGGCTACCGGAAATGCTTCGGGAAAAAAGGGCGA
GTTAAGAAAGCCCACAAATCCAAGACCCATTGAGAAGTTGGTGGGAAATAAGGTAAAATT
TTGAACCATTCCCTAGTCAGTTCCAAACTTGAAAACAGAATCAGTGTTAAATTCATTTTA
TTCTTAAGGAAATACTTTGCATAAATTAATCAGCCCCAGAGTGCTTTAAAAAATTATCTT
AAATAAAAATAATAGAATCACTAGTCAGTAAAGATATTTGAATATGTATCATGTCCCTCC
GGTGTCTTCGATCAGGATGACACATGCCATCTTTCAGAGGATGTGCAGACAGGCTGGCGT
TCTACATGCCTTTTCTTACTCAGAAACATGACCTGTTTGGGAGTGCAGGATTCAAAGGTG
GTCCCACCGCTGTCTCTATTGCAAATGGCAGTTTTAATCTTATCTTTTGGCTTCTGTACA
TGGTTGCGATTGATCCTTAACCAATAATGGTTGGTTCTCATCTCTGTCCGTGCTTCATAG
GCGCCCCCTTGTGTGTTTAAAGAGGGGAAACTTTGTACCTTTAGAGCATAGGTGAAATGA
GTGAATGGCTTGGAGTACACTGAGAACAGCATATGATCTATTGCTTTGGGGAAAAAGAAT
GATGCTGTAAAATTGATGGGTGGTGTGTTTGAGAAGATAATCATTGCTTATGTCAAATGG
AGCTGAATTTCATAAAAACCTAAAATACAATGATGAAGTGCTGGGCAAGCGTATTTTTTT
CTTATGTTTCCTGCAACTAAATAAATTTATATAAATTCT
>Baboon_UGT1A7_protein
MACAGWTGLLPLSVCLLLTCGFAEAGKLLVVPMDGSHWFTMRSVVEKLILRGHEVVVVMP
EVSWQLGRSLNCTVKTYSTSYTLEDQDREFMAFAQAQWKAPLRSAFSLLTSSSNGIFDLF
FSNCRSLFKDKKLVEYLKESSFDAVFLDPFDGCGLILAKYLSLPSVVFARGTFCHYLEEG
AQCPAPLSYIPRGLLGFSDAMTFKERVWNHITHLEEHLFCPYFLKNVLEIASEILQTSVT
AYDLYSHTSIWLLRTDFVLDYPKPVMPNMVFIGGINCHQGKPVPMEFEAYINASGEHGIV
VFSLGSMVAEIPEKKAMAIADALGKIPQTVLWRYTGTPPSNLANNTILVKWLPQNDLLGH
PMTRAFITHAGSHGIYEGICNGVPMVMMPLFGDQMDNAKRMETKGAGVTLNVLEMTSEDL
ENALKAVINDKSYKENIMHLSSLHKDRPVEPLDLAVFWVEFVMRHKGAPHLRPAAHDLTW
YQYHSLDVIGFLLAIVLTVAFIAFKCCAYGYRKCFGKKGRVKKAHKSKTH
>Baboon_ugt1a8_mRNA
ATGGCTCGCACACGGTGGACCAGCCCTGTTCTCCTATGTGTTTCTCTGCTGCTGACCTGT
GGATTTGCTGAGGCAGGGAAGCTGCTAGTAGTACCCATGGATGGGAGCCACTGGTTCACC
ATGCAGTCGGTGGTGGAGAAGCTTATCCTCAGGGGGCATGAGGTGGTGGTAGTCATGCCA
GAGGTGAGTTGGCAACTGGGAAGATCACTGAATTGCACAGTGAAGACTTATTCAACCTCA
TACACTCTGGAGGATCTGGACCGGGAGTTCATGACTTTCGCCCATGCTCAATGGAAAGCA
CAATTACGAAGTTTCTTTTCTCTATTTCTGAGTTCATCCAATGGTTTTTTTGATTTATTT
TTTTCGCATTGCAGGAGTTTGTTTAATGACCAAAAATTGGTAGAATACTTAAAGGAGAGT
TCTTTTGATGCGGTGTTTCTGGATCCTTTTGATGCCTGTGGCTTAATTGTTGCCAAATAT
TTCTCCCTCCCCTCTGTGGTCTTTGCCAGGGGAATAGCTTGCCACTATCTTGAAGAAGGT
GCACAGTGCCCTGCTCCTCTTTCCTATGTCCCCAGAATTCTCTTAGGGTTCTCAGATGCC
ATGACTTTCAAGGAGAGAGTATGGAACCATGTCATGCATTTGGAGGACCATTTATTTTGC
AAGTATTTTTTCAAAAATGCCCTAGAAATAGCCTCTGAAATTCTCCAAACACCTGTCACG
GAATATGATCTCTACAGCCACACATCAATTTGGTTGTTGCGAACGGACATTGTTTTGGAC
TATCCCAAACCCGTGATGCCCAACATGGTCTTCATTGGTGGTATCAACTGCCATCAGGGA
AAGCCAGTGCCTATGGAATTTGAAGCCTACATTAATGCTTCTGGAGAACATGGAATTGTG
GTTTTCTCTTTGGGATCAATGGTCGCAGAAATTCCAGAGAAGAAAGCTATGGCAATTGCT
GATGCTTTGGGCAAAATCCCTCAGACAGTCCTGTGGCGGTACACTGGAACCCCACCATCG
AATCTTGCGAACAATACGATACTTGTTAAGTGGCTACCCCAAAACGATCTTCTTGGTCAC
CCAATGACCCGTGCCTTTATCACCCATGCTGGTTCCCATGGTATTTATGAAGGCATATGC
AATGGCGTTCCCATGGTGATGATGCCCTTGTTTGGTGATCAGATGGACAATGCAAAGCGC
ATGGAGACTAAGGGAGCTGGAGTGACCCTGAATGTTCTTGAAATGACTTCTGAAGATTTA
GAAAATGCCCTAAAAGCAGTCATCAATGACAAAAGCTACAAGGAGAACATCATGCACCTC
TCCAGCCTTCACAAGGACCGCCCGGTGGAGCCGCTTGACCTGGCCGTGTTCTGGGTGGAG
TTTGTGATGAGGCACAAGGGCGCACCACACCTGCGCCCCGCAGCCCACGACCTCACCTGG
TACCAGTACCATTCCTTGGACGTGATCGGTTTCCTCCTGGCCATCGTGCTGACAGTGGCC
TTCATCGCCTTTAAATGTTGTGCCTATGGCTACCGGAAATGCTTCGGGAAAAAAGGGCGA
GTTAAGAAAGCCCACAAATCCAAGACCCATTGAGAAGTTGGTGGGAAATAAGGTAAAATT
TTGAACCATTCCCTAGTCAGTTCCAAACTTGAAAACAGAATCAGTGTTAAATTCATTTTA
TTCTTAAGGAAATACTTTGCATAAATTAATCAGCCCCAGAGTGCTTTAAAAAATTATCTT
AAATAAAAATAATAGAATCACTAGTCAGTAAAGATATTTGAATATGTATCATGTCCCTCC
GGTGTCTTCGATCAGGATGACACATGCCATCTTTCAGAGGATGTGCAGACAGGCTGGCGT
TCTACATGCCTTTTCTTACTCAGAAACATGACCTGTTTGGGAGTGCAGGATTCAAAGGTG
GTCCCACCGCTGTCTCTATTGCAAATGGCAGTTTTAATCTTATCTTTTGGCTTCTGTACA
TGGTTGCGATTGATCCTTAACCAATAATGGTTGGTTCTCATCTCTGTCCGTGCTTCATAG
GCGCCCCCTTGTGTGTTTAAAGAGGGGAAACTTTGTACCTTTAGAGCATAGGTGAAATGA
GTGAATGGCTTGGAGTACACTGAGAACAGCATATGATCTATTGCTTTGGGGAAAAAGAAT
GATGCTGTAAAATTGATGGGTGGTGTGTTTGAGAAGATAATCATTGCTTATGTCAAATGG
AGCTGAATTTCATAAAAACCTAAAATACAATGATGAAGTGCTGGGCAAGCGTATTTTTTT
CTTATGTTTCCTGCAACTAAATAAATTTATATAAATTCT
>Baboon_UGT1A8_protein
MARTRWTSPVLLCVSLLLTCGFAEAGKLLVVPMDGSHWFTMQSVVEKLILRGHEVVVVMP
EVSWQLGRSLNCTVKTYSTSYTLEDLDREFMTFAHAQWKAQLRSFFSLFLSSSNGFFDLF
FSHCRSLFNDQKLVEYLKESSFDAVFLDPFDACGLIVAKYFSLPSVVFARGIACHYLEEG
AQCPAPLSYVPRILLGFSDAMTFKERVWNHVMHLEDHLFCKYFFKNALEIASEILQTPVT
EYDLYSHTSIWLLRTDIVLDYPKPVMPNMVFIGGINCHQGKPVPMEFEAYINASGEHGIV
VFSLGSMVAEIPEKKAMAIADALGKIPQTVLWRYTGTPPSNLANNTILVKWLPQNDLLGH
PMTRAFITHAGSHGIYEGICNGVPMVMMPLFGDQMDNAKRMETKGAGVTLNVLEMTSEDL
ENALKAVINDKSYKENIMHLSSLHKDRPVEPLDLAVFWVEFVMRHKGAPHLRPAAHDLTW
YQYHSLDVIGFLLAIVLTVAFIAFKCCAYGYRKCFGKKGRVKKAHKSKTH
>Baboon_ugt1a9_mRNA
ATGACTCGCACAGGGTGGAGCAGTCCCCTTCCCCTATGTGTGTGTCTGCTGCTGGCCTGT
GGCTTTGCTGAGGCAGGGAAGCTGCTGGTAGTGCCCATGGATGGGAGCCACTGGTTCTCC
ATGAGGTCGGTGGTGGAGAAACTCATTCTCAGGGGGCATGAGGTGGTCGTAGTCATACCA
AAGGTGAGTTGGCAACTGGGAAGATCACTGAATTGCACAGTGAAGACTTATTCAACTTCA
TACACTCTGGAGGTTCTGGACCGGGAGTTCAAGGCTTTTGCCCAGGCTCAATGGAAAGCA
CAAGTACAAAGTATATTTTCTCTACTAATGAGTTCATACAATGACATTTTTGACTTATTT
TTTTCAAATTGCAGGAGTTTGTTTAAGGACAAAAAGTTAGTAGAATACTTAAAGGAGAGT
TCTTTTGATGCGGTATTTCTGGATCCTTTTGATACCTGTGGCTTAATCGTTGCCAAATAT
CTCTCCCTCCCCTCTGTGGTCTTCGCCAGGGGAATATTTTGCCACTATCTTGAAGAAGGT
GCGCAGTGCCCTGCTCCTCTTTCCTATGTCCCCAGAATTCTCTTAGGGTTCTCAGATGCC
ATGACTTTCAAGGAGAGAGTACGGAACCACATCATGCACTTGGAGGAACGTTTATTATGC
CATCGTTTTTTCAAAAGTGCCCTAGAAATAGCCTCTGAAATTCTTCAGACACCTGTCACG
GTATATGATCTTCACAGACAAATATCAATTTGGTTGCTGCGAACGGACTTTGTTTTGGAC
TATCCCAAACCCGTGATGCCCAACATGGTCTTCATTGGTGGTATCAACTGCCATCAGGGA
AAGCCATTGCCTATGGAATTTGAAGCCTACATTAATGCTTCTGGAGAACATGGAATTGTG
GTTTTCTCTTTGGGATCAATGGTCGCAGAAATTCCAGAGAAGAAAGCTATGGCAATTGCT
GATGCTTTGGGCAAAATCCCTCAGACAGTCCTGTGGCGGTACACTGGAACCCCACCATCG
AATCTTGCGAACAATACGATACTTGTTAAGTGGCTACCCCAAAACGATCTTCTTGGTCAC
CCAATGACCCGTGCCTTTATCACCCATGCTGGTTCCCATGGTATTTATGAAGGCATATGC
AATGGCGTTCCCATGGTGATGATGCCCTTGTTTGGTGATCAGATGGACAATGCAAAGCGC
ATGGAGACTAAGGGAGCTGGAGTGACCCTGAATGTTCTTGAAATGACTTCTGAAGATTTA
GAAAATGCCCTAAAAGCAGTCATCAATGACAAAAGCTACAAGGAGAACATCATGCACCTC
TCCAGCCTTCACAAGGACCGCCCGGTGGAGCCGCTTGACCTGGCCGTGTTCTGGGTGGAG
TTTGTGATGAGGCACAAGGGCGCACCACACCTGCGCCCCGCAGCCCACGACCTCACCTGG
TACCAGTACCATTCCTTGGACGTGATCGGTTTCCTCCTGGCCATCGTGCTGACAGTGGCC
TTCATCGCCTTTAAATGTTGTGCCTATGGCTACCGGAAATGCTTCGGGAAAAAAGGGCGA
GTTAAGAAAGCCCACAAATCCAAGACCCATTGAGAAGTTGGTGGGAAATAAGGTAAAATT
TTGAACCATTCCCTAGTCAGTTCCAAACTTGAAAACAGAATCAGTGTTAAATTCATTTTA
TTCTTAAGGAAATACTTTGCATAAATTAATCAGCCCCAGAGTGCTTTAAAAAATTATCTT
AAATAAAAATAATAGAATCACTAGTCAGTAAAGATATTTGAATATGTATCATGTCCCTCC
GGTGTCTTCGATCAGGATGACACATGCCATCTTTCAGAGGATGTGCAGACAGGCTGGCGT
TCTACATGCCTTTTCTTACTCAGAAACATGACCTGTTTGGGAGTGCAGGATTCAAAGGTG
GTCCCACCGCTGTCTCTATTGCAAATGGCAGTTTTAATCTTATCTTTTGGCTTCTGTACA
TGGTTGCGATTGATCCTTAACCAATAATGGTTGGTTCTCATCTCTGTCCGTGCTTCATAG
GCGCCCCCTTGTGTGTTTAAAGAGGGGAAACTTTGTACCTTTAGAGCATAGGTGAAATGA
GTGAATGGCTTGGAGTACACTGAGAACAGCATATGATCTATTGCTTTGGGGAAAAAGAAT
GATGCTGTAAAATTGATGGGTGGTGTGTTTGAGAAGATAATCATTGCTTATGTCAAATGG
AGCTGAATTTCATAAAAACCTAAAATACAATGATGAAGTGCTGGGCAAGCGTATTTTTTT
CTTATGTTTCCTGCAACTAAATAAATTTATATAAATTCT
>Baboon_UGT1A9_protein
MTRTGWSSPLPLCVCLLLACGFAEAGKLLVVPMDGSHWFSMRSVVEKLILRGHEVVVVIP
KVSWQLGRSLNCTVKTYSTSYTLEVLDREFKAFAQAQWKAQVQSIFSLLMSSYNDIFDLF
FSNCRSLFKDKKLVEYLKESSFDAVFLDPFDTCGLIVAKYLSLPSVVFARGIFCHYLEEG
AQCPAPLSYVPRILLGFSDAMTFKERVRNHIMHLEERLLCHRFFKSALEIASEILQTPVT
VYDLHRQISIWLLRTDFVLDYPKPVMPNMVFIGGINCHQGKPLPMEFEAYINASGEHGIV
VFSLGSMVAEIPEKKAMAIADALGKIPQTVLWRYTGTPPSNLANNTILVKWLPQNDLLGH
PMTRAFITHAGSHGIYEGICNGVPMVMMPLFGDQMDNAKRMETKGAGVTLNVLEMTSEDL
ENALKAVINDKSYKENIMHLSSLHKDRPVEPLDLAVFWVEFVMRHKGAPHLRPAAHDLTW
YQYHSLDVIGFLLAIVLTVAFIAFKCCAYGYRKCFGKKGRVKKAHKSKTH
>Baboon_ugt1a10_mRNA
ATGGCTCACACACGGTGCACCAGCCCTGTTCCTTTATGTCTGTGTCTACTGCTGACCTGT
GGTTTTGCTGAGGCAGGGAAGCTGCTGGTAGTGCCCATGGATGGGAGCCACTGGTTCACC
ATGCAGTCGGTGGTGGAGAAACTTATCCTCAGGGGGCATGAGGTGGTCGTAGTCATGCCA
GAGGTGAGTTGGCAACTGGGAAGACCACTGAATTGCACAGTGAAGACTTATTCAACTTCA
TACACTCTGGAGGATCTGGACCGGGAGTTCATGACTTTTGCCCAGGCTCAGTGGAAAGCA
CAAATACAAAGTATATTTTCTCTATTTCTGAGTTCATCCAGTGGTTTTTTTGACTTAGTT
TTTTCACATTGTAGGAGTTTGTTTAATGACCAAAAATTAGTAGAATACTTAAAGGAGAGT
TCTTTTGATGCGGTGTTTCTGGATCCTTTTGATATCTGTGGCTTAATTGTTGCCAAATAT
TTCTCCCTCCCCTCTGTGGTCTTTGCCAGGGGAATATTTTGCCACTATCTTGAAGAAGGT
GCACAGTGCCCTGCTCCTCTTTCCTATGTACCCAGAGAACTCTTAGGGTTCTCAGATGCC
ATGACTTTCAAGGAAAGAGTATGGAACCATGTCATACACTTGGAGGAACATTTATTTTGC
AAGTTTATTTTCAAAAGTGCCCTAGAAATAGCCTCTGAAATTCTCCAAACACCTGTCACA
GAATATGATCTCTACAGCCACACATCAATTTGGTTGTTGCGAACGGACTTTGTTTTGGAC
CCTCCCAAACCCGTGATGCCCAACATGGTCTTCATTGGTGGTATCAACTGCCATCAGGGA
AAGCCATTGCCTAAGGAATTTGAAGCCTACATTAATGCTTCTGGAGAACATGGAATTGTG
GTTTTCTCTTTGGGATCAATGGTCGCAGAAATTCCAGAGAAGAAAGCTATGGCAATTGCT
GATGCTTTGGGCAAAATCCCTCAGACAGTCCTGTGGCGGTACACTGGAACCCCACCATCG
AATCTTGCGAACAATACGATACTTGTTAAGTGGCTACCCCAAAACGATCTTCTTGGTCAC
CCAATGACCCGTGCCTTTATCACCCATGCTGGTTCCCATGGTATTTATGAAGGCATATGC
AATGGCGTTCCCATGGTGATGATGCCCTTGTTTGGTGATCAGATGGACAATGCAAAGCGC
ATGGAGACTAAGGGAGCTGGAGTGACCCTGAATGTTCTTGAAATGACTTCTGAAGATTTA
GAAAATGCCCTAAAAGCAGTCATCAATGACAAAAGCTACAAGGAGAACATCATGCACCTC
TCCAGCCTTCACAAGGACCGCCCGGTGGAGCCGCTTGACCTGGCCGTGTTCTGGGTGGAG
TTTGTGATGAGGCACAAGGGCGCACCACACCTGCGCCCCGCAGCCCACGACCTCACCTGG
TACCAGTACCATTCCTTGGACGTGATCGGTTTCCTCCTGGCCATCGTGCTGACAGTGGCC
TTCATCGCCTTTAAATGTTGTGCCTATGGCTACCGGAAATGCTTCGGGAAAAAAGGGCGA
GTTAAGAAAGCCCACAAATCCAAGACCCATTGAGAAGTTGGTGGGAAATAAGGTAAAATT
TTGAACCATTCCCTAGTCAGTTCCAAACTTGAAAACAGAATCAGTGTTAAATTCATTTTA
TTCTTAAGGAAATACTTTGCATAAATTAATCAGCCCCAGAGTGCTTTAAAAAATTATCTT
AAATAAAAATAATAGAATCACTAGTCAGTAAAGATATTTGAATATGTATCATGTCCCTCC
GGTGTCTTCGATCAGGATGACACATGCCATCTTTCAGAGGATGTGCAGACAGGCTGGCGT
TCTACATGCCTTTTCTTACTCAGAAACATGACCTGTTTGGGAGTGCAGGATTCAAAGGTG
GTCCCACCGCTGTCTCTATTGCAAATGGCAGTTTTAATCTTATCTTTTGGCTTCTGTACA
TGGTTGCGATTGATCCTTAACCAATAATGGTTGGTTCTCATCTCTGTCCGTGCTTCATAG
GCGCCCCCTTGTGTGTTTAAAGAGGGGAAACTTTGTACCTTTAGAGCATAGGTGAAATGA
GTGAATGGCTTGGAGTACACTGAGAACAGCATATGATCTATTGCTTTGGGGAAAAAGAAT
GATGCTGTAAAATTGATGGGTGGTGTGTTTGAGAAGATAATCATTGCTTATGTCAAATGG
AGCTGAATTTCATAAAAACCTAAAATACAATGATGAAGTGCTGGGCAAGCGTATTTTTTT
CTTATGTTTCCTGCAACTAAATAAATTTATATAAATTCT
>Baboon_UGT1A10_protein
MAHTRCTSPVPLCLCLLLTCGFAEAGKLLVVPMDGSHWFTMQSVVEKLILRGHEVVVVMP
EVSWQLGRPLNCTVKTYSTSYTLEDLDREFMTFAQAQWKAQIQSIFSLFLSSSSGFFDLV
FSHCRSLFNDQKLVEYLKESSFDAVFLDPFDICGLIVAKYFSLPSVVFARGIFCHYLEEG
AQCPAPLSYVPRELLGFSDAMTFKERVWNHVIHLEEHLFCKFIFKSALEIASEILQTPVT
EYDLYSHTSIWLLRTDFVLDPPKPVMPNMVFIGGINCHQGKPLPKEFEAYINASGEHGIV
VFSLGSMVAEIPEKKAMAIADALGKIPQTVLWRYTGTPPSNLANNTILVKWLPQNDLLGH
PMTRAFITHAGSHGIYEGICNGVPMVMMPLFGDQMDNAKRMETKGAGVTLNVLEMTSEDL
ENALKAVINDKSYKENIMHLSSLHKDRPVEPLDLAVFWVEFVMRHKGAPHLRPAAHDLTW
YQYHSLDVIGFLLAIVLTVAFIAFKCCAYGYRKCFGKKGRVKKAHKSKTH


>Dog_ugt1a1_mRNA
ATGGCAGCAGAGGCCCCGGGGCCACGTCCGCTGGTCCTGGGCCTGCTGCTGTGCGCCTTG
AGTGCCCCTGTGTCCCAGGGTGGGAAGCTGCTGTTGATCCCCGTGGATGGCAGCCACTGG
CTGAGCATGCTCGGGGTCGTCAAGCAGTTGCACCAGAGGGGACATGAGGTAGTGGTGATA
GCTTCCGAGGCTTCTGTGTACATCAAAGGAGCAGCATTTTACACCCTGAAGAGGTACCCT
GTGCCATTCCGAAGGGAGGACGTGGAAGCCACTTTTACCAGCCTCGGGCGCGGTGTTTTT
GAGAATGTGCCTTTGCTGCGGCGTGTGATCAAAACGTACAAGAAGGTCAAGGAGGACTCG
GCTCTGCTTTTGTCTGCTTGCTCCCATTTACTGCATAACAAGGAGCTGATGGCCTCGCTG
GCAGAGAGCAGCTTCGATGCTGTGTTGACGGACCCCTTCCTTCCTTGCGGTCCCATCGTG
GCCCTGTACCTGGCCCTCCCTGCTGTGTTCTTCTTGCACGCACTGCCATGCAGCCTAGAT
TTTCAAGGTACCCAGTGCCCCAACCCACCATCCTATGTGCCCAGGGCTCTGTCCCTTAAC
TCAGATCACATGACCTTCCTACAGCGGGTGAAGAACATGCTCATTTTCTTGTCCGAGAGC
TTTTTGTGCAATGTGGTTTACTCCCCATATGAACCACTTGCCTCGGAAGTCCTTCAGAAA
GATGTGACAGTCCAGGAACTTATGGGCTCTGCATCCATCTGGCTTCTCAAAGGTGACTTT
GTCAAGGATTACTCCAGGCCCATCATGCCCAGCATGGTTTTTGTTGGTGGGATCAACTGT
GCCAGCAAAAACCCACTATCCAAGGAATTTGAAGCCTATGTTAATGCTTCTGGAGAACAT
GGAATTGTGGTTTTCTCTTTGGGCTCCATGGTATCAGATATTCCTGAGAAGAAAGCTATG
GAGATTGCTGATGCTTTGGGCAAAATACCTCAGACGGTCCTGTGGCGTTATACTGGCACT
CCACCACCGAATCTTTCAAAGAATACAATACTTGTCAAGTGGCTGCCCCAGAATGATCTG
CTTGGTCACCCGAAGGCTCGCGCCTTTATCACACATTCTGGCTCCCATGGCATATATGAG
GGAATATGCAACGGCGTTCCAATGGTGATGCTGCCCTTGTTTGGTGATCAGATGGACAAT
GCGAAGCGCATGGAGACTCGGGGGGCTGGAGTGACCTTGAATGTCCTGGAAATGACTTCT
GCAGATTTAGCAAATGCCCTAAAAGCTGTCATCAATGACAAAAGCTATAAGGAGAACATC
ATGCACCTCTCCAGGCTGCACAAGGACCGCCCCATCGAGCCCCTGGACCTGGCTGTGTTC
TGGGTGGAGTTCGTCATGAGGCACAAGGGGGCTCCCCACCTGCGTCCCGCAGCCCACGAC
CTCACCTGGTACCAGTACCACTCTTTGGACGTGATCGGCTTCCTCCTGGCCGTGGTGCTG
GGGGTTGTCTTCATCACTTACAAATGTTGTGCCTTTGGCTGCCGGAAGTGCTTTGGGAAA
AAAGGACGGGTTAAGAAACCTCACAAATCCAAGGCACACTGACAAGTGGGTGGGAAATGA
CGTGGCCTGAGGTTGCAACCAGAGGCGATGTTAAATTCCTGTTCTGCTTATTAGAGAACA
CTTAACTCTGAGTGAGATGCCCCAGAGTGTTTTTTTTTTTTTTTTTTTTTTTTTTTTTTA
ATAAAAACAATCTAATTGCTGATCACGCCCTAACAGGTAGAGACACTGGAATGTTTTCTG
GCCCCTCTAGTGTGTTTAATCTGGACTACAGTTGTCATCCTTCAAAGGACTTGCCAAGAG
GGTTGGACGGGTCCGTCTTGCACTTTGCATTACTTTTTTTTACTTGGAAGTGAGGCCTGT
TTGGGGGCACAGGTTTCAGAGGTGCTCCACCCCAAGCCCCCACCTGGAAGCATGGTTCTA
ACATCATCATCTGGCTTCTGTAGACTTGTGATCAATTCCCTCACCAGAGACGGCAGGTCC
TAACGTATGCTTCACAGATGTCACTTTGTGAATTTAAAGAAGGAGACGTTTATTCCCTTA
GGGCATAGTGCCTTGTACATGAAATAAATGAATGACAGAGGGTCTTTTGAGAACAGTGAT
TTCTGACTTTAGGGAAAAAGAATGATGTACAGAATTGATGAGTGATGTGTTCAAGAGGAT
AATCGTGGCTTGTGCCAAATGGATCTCAATTTGAGAAAAGCCCAGACTGTCTCACAAGTG
TATTTTCTCTGATGTTTTTCACAACTGGAAACATTAATAAATTCATACAAATC
>Dog_UGT1A1_protein
MAAEAPGPRPLVLGLLLCALSAPVSQGGKLLLIPVDGSHWLSMLGVVKQLHQRGHEVVVI
ASEASVYIKGAAFYTLKRYPVPFRREDVEATFTSLGRGVFENVPLLRRVIKTYKKVKEDS
ALLLSACSHLLHNKELMASLAESSFDAVLTDPFLPCGPIVALYLALPAVFFLHALPCSLD
FQGTQCPNPPSYVPRALSLNSDHMTFLQRVKNMLIFLSESFLCNVVYSPYEPLASEVLQK
DVTVQELMGSASIWLLKGDFVKDYSRPIMPSMVFVGGINCASKNPLSKEFEAYVNASGEH
GIVVFSLGSMVSDIPEKKAMEIADALGKIPQTVLWRYTGTPPPNLSKNTILVKWLPQNDL
LGHPKARAFITHSGSHGIYEGICNGVPMVMLPLFGDQMDNAKRMETRGAGVTLNVLEMTS
ADLANALKAVINDKSYKENIMHLSRLHKDRPIEPLDLAVFWVEFVMRHKGAPHLRPAAHD
LTWYQYHSLDVIGFLLAVVLGVVFITYKCCAFGCRKCFGKKGRVKKPHKSKAH
>Dog_ugt1a2_mRNA
ATGGCTGCAGGGTTCCTGGCTCCCCTGCCAGTGCTCACGGGGCTGTTGCTCATCCTGTGT
GATGGACGCTGGGTTGAAGGTGGGAGGGTACTGGTGGTGCCTATGGATGGCAGCCACTGG
CTTAGCATGAAGAAGGCTGTGCAGAAGCTCCATGCCAGAGGCCACCAGATGGTGGTGGTT
TCCCCAGAGTCGAATATGCATATCAAAGAAGAGGATTTTTTCACCCTGACAACCTATGCC
ACACCTTACACCCAGGAAGAATTTGATAACTTTATGTTGGGCCAGAGTTACCTGGTTTTT
CAAAGGATGTCTTTTCTAAAAACATTTTTGAAAACTATGGAAGGTTTGAAAACTGCTACT
TTGATTTTTCAAAGATCTTGTGAGTCGCTGATGCATAACAAGAACCTGATCAGGCACCTG
AATGCCAGTTCCTTTGATGTGCTTTTAACTGATCCTGTTTATCCCTGTGGGGCAATACTG
GCTAGGTACCTGTCCCTTCCCTCTGTGTTTTTTTTGCGGAACATTCCATGTGATTTAGAA
TCTGAGAGCACGCAGTGCCCAAACCCTTCCTCATATATTCCCAGATTATTAACAAGGAAT
TCAGACCACATGACGTTCCTGCAAAGGGTCAAGAACATGCTCTACCCCCTGGCCCTGAAG
TACTTTTGCCACTTTTCTTTCACTCCTTATGCAAGCCTTGCCTCTGAGCTTCTTCAGCGA
GAGGTATCCCTGGAGGACATCCTCAGCTCTGGATCTGTGTGGCTGTTCAGAGGGGACTTT
GTTCTGGACTACCCCAGGCCAATCATGCCCAACATGTTCTTCATTGGAGGCATAAACTGT
GCCAACAGGAAGCCATTGTCTCAGGAATTTGAAGCCTATGTTAATGCTTCTGGAGAACAT
GGAATTGTGGTTTTCTCTTTGGGCTCCATGGTATCAGATATTCCTGAGAAGAAAGCTATG
GAGATTGCTGATGCTTTGGGCAAAATACCTCAGACGGTCCTGTGGCGTTATACTGGCACT
CCACCACCGAATCTTTCAAAGAATACAATACTTGTCAAGTGGCTGCCCCAGAATGATCTG
CTTGGTCACCCGAAGGCTCGCGCCTTTATCACACATTCTGGCTCCCATGGCATATATGAG
GGAATATGCAACGGCGTTCCAATGGTGATGCTGCCCTTGTTTGGTGATCAGATGGACAAT
GCGAAGCGCATGGAGACTCGGGGGGCTGGAGTGACCTTGAATGTCCTGGAAATGACTTCT
GCAGATTTAGCAAATGCCCTAAAAGCTGTCATCAATGACAAAAGCTATAAGGAGAACATC
ATGCACCTCTCCAGGCTGCACAAGGACCGCCCCATCGAGCCCCTGGACCTGGCTGTGTTC
TGGGTGGAGTTCGTCATGAGGCACAAGGGGGCTCCCCACCTGCGTCCCGCAGCCCACGAC
CTCACCTGGTACCAGTACCACTCTTTGGACGTGATCGGCTTCCTCCTGGCCGTGGTGCTG
GGGGTTGTCTTCATCACTTACAAATGTTGTGCCTTTGGCTGCCGGAAGTGCTTTGGGAAA
AAAGGACGGGTTAAGAAACCTCACAAATCCAAGGCACACTGACAAGTGGGTGGGAAATGA
CGTGGCCTGAGGTTGCAACCAGAGGCGATGTTAAATTCCTGTTCTGCTTATTAGAGAACA
CTTAACTCTGAGTGAGATGCCCCAGAGTGTTTTTTTTTTTTTTTTTTTTTTTTTTTTTTA
ATAAAAACAATCTAATTGCTGATCACGCCCTAACAGGTAGAGACACTGGAATGTTTTCTG
GCCCCTCTAGTGTGTTTAATCTGGACTACAGTTGTCATCCTTCAAAGGACTTGCCAAGAG
GGTTGGACGGGTCCGTCTTGCACTTTGCATTACTTTTTTTTACTTGGAAGTGAGGCCTGT
TTGGGGGCACAGGTTTCAGAGGTGCTCCACCCCAAGCCCCCACCTGGAAGCATGGTTCTA
ACATCATCATCTGGCTTCTGTAGACTTGTGATCAATTCCCTCACCAGAGACGGCAGGTCC
TAACGTATGCTTCACAGATGTCACTTTGTGAATTTAAAGAAGGAGACGTTTATTCCCTTA
GGGCATAGTGCCTTGTACATGAAATAAATGAATGACAGAGGGTCTTTTGAGAACAGTGAT
TTCTGACTTTAGGGAAAAAGAATGATGTACAGAATTGATGAGTGATGTGTTCAAGAGGAT
AATCGTGGCTTGTGCCAAATGGATCTCAATTTGAGAAAAGCCCAGACTGTCTCACAAGTG
TATTTTCTCTGATGTTTTTCACAACTGGAAACATTAATAAATTCATACAAATC
>Dog_UGT1A2_protein
MAAGFLAPLPVLTGLLLILCDGRWVEGGRVLVVPMDGSHWLSMKKAVQKLHARGHQMVVV
SPESNMHIKEEDFFTLTTYATPYTQEEFDNFMLGQSYLVFQRMSFLKTFLKTMEGLKTAT
LIFQRSCESLMHNKNLIRHLNASSFDVLLTDPVYPCGAILARYLSLPSVFFLRNIPCDLE
SESTQCPNPSSYIPRLLTRNSDHMTFLQRVKNMLYPLALKYFCHFSFTPYASLASELLQR
EVSLEDILSSGSVWLFRGDFVLDYPRPIMPNMFFIGGINCANRKPLSQEFEAYVNASGEH
GIVVFSLGSMVSDIPEKKAMEIADALGKIPQTVLWRYTGTPPPNLSKNTILVKWLPQNDL
LGHPKARAFITHSGSHGIYEGICNGVPMVMLPLFGDQMDNAKRMETRGAGVTLNVLEMTS
ADLANALKAVINDKSYKENIMHLSRLHKDRPIEPLDLAVFWVEFVMRHKGAPHLRPAAHD
LTWYQYHSLDVIGFLLAVVLGVVFITYKCCAFGCRKCFGKKGRVKKPHKSKAH
>Dog_ugt1a3_mRNA
ATGGCTGCAGGGTTCCTGGCTCCCCTGCCAGTGCTCACGGGGCTGTTGCTCATCCTGTGT
GTTGGACGCTGGGTTGAAGGTGGGAAGGTACTGGTGGTGCCTATGGATGGCAGCCACTGG
CTTAGCATGAAGAAGGCTGTGCAGAAGCTCCATGCCAGAGGCCACCAGATGGTGGTGGTT
TCCCCAGAGTCGAATATGCATATCAAAGAAGAGGATTTTTTCACCCTGACAACCTATGCC
ACACCTTACACCCAGGAAGAATTTGATCGCATCCTGTTGGGCCAGAGTTACCTGGTTTTT
GAAAGAATGCCTTTTCTAAAAACATTTTTGAAAACTATGGAAGCTTTAAAAGCTGCTGCT
TTGATTTTTCAAAGATCTTGTGAGTCGCTGATGCATAACAAGAACCTGATCAGGCACCTG
AATGCCAGTTCCTTTGATGTGCTTTTAACTGATCCTGTTTATCCCTGTGGGGCAATACTG
GCTAGGTACCTGTCCCTTCCCTCTGTGTTTTTTTTGCGGAACATTCCATGTGATTTAGAT
TCTGAGGGCACACAGTGCCCAAACCCTTCCTCATATATTCCCAGATTATTAACAAGGAAT
TCAGACCACATGACGTTCCTGCAAAGGGTCAAGAACATGCTCTACCCCCTGGCTCTGAAG
TACATTTGCCACGTTTCTTTCACTCCTTATGCAAGCCTTGCCTCTGAGCTTCTTCAGCGA
GAGGTATCCCTGGTGGACATCCTCAGCTCGGGATCTGTGTGGCTGTTCAGAGGGGACTTT
GTTCTGGACTACCCCAGGCCAATCATGCCCAACATGTTCTTCATTGGAGGCATAAACTGT
GCCAACAGGAAGCCATTGTCTCAGGAATTTGAAGCCTATGTTAATGCTTCTGGAGAACAT
GGAATTGTGGTTTTCTCTTTGGGCTCCATGGTATCAGATATTCCTGAGAAGAAAGCTATG
GAGATTGCTGATGCTTTGGGCAAAATACCTCAGACGGTCCTGTGGCGTTATACTGGCACT
CCACCACCGAATCTTTCAAAGAATACAATACTTGTCAAGTGGCTGCCCCAGAATGATCTG
CTTGGTCACCCGAAGGCTCGCGCCTTTATCACACATTCTGGCTCCCATGGCATATATGAG
GGAATATGCAACGGCGTTCCAATGGTGATGCTGCCCTTGTTTGGTGATCAGATGGACAAT
GCGAAGCGCATGGAGACTCGGGGGGCTGGAGTGACCTTGAATGTCCTGGAAATGACTTCT
GCAGATTTAGCAAATGCCCTAAAAGCTGTCATCAATGACAAAAGCTATAAGGAGAACATC
ATGCACCTCTCCAGGCTGCACAAGGACCGCCCCATCGAGCCCCTGGACCTGGCTGTGTTC
TGGGTGGAGTTCGTCATGAGGCACAAGGGGGCTCCCCACCTGCGTCCCGCAGCCCACGAC
CTCACCTGGTACCAGTACCACTCTTTGGACGTGATCGGCTTCCTCCTGGCCGTGGTGCTG
GGGGTTGTCTTCATCACTTACAAATGTTGTGCCTTTGGCTGCCGGAAGTGCTTTGGGAAA
AAAGGACGGGTTAAGAAACCTCACAAATCCAAGGCACACTGACAAGTGGGTGGGAAATGA
CGTGGCCTGAGGTTGCAACCAGAGGCGATGTTAAATTCCTGTTCTGCTTATTAGAGAACA
CTTAACTCTGAGTGAGATGCCCCAGAGTGTTTTTTTTTTTTTTTTTTTTTTTTTTTTTTA
ATAAAAACAATCTAATTGCTGATCACGCCCTAACAGGTAGAGACACTGGAATGTTTTCTG
GCCCCTCTAGTGTGTTTAATCTGGACTACAGTTGTCATCCTTCAAAGGACTTGCCAAGAG
GGTTGGACGGGTCCGTCTTGCACTTTGCATTACTTTTTTTTACTTGGAAGTGAGGCCTGT
TTGGGGGCACAGGTTTCAGAGGTGCTCCACCCCAAGCCCCCACCTGGAAGCATGGTTCTA
ACATCATCATCTGGCTTCTGTAGACTTGTGATCAATTCCCTCACCAGAGACGGCAGGTCC
TAACGTATGCTTCACAGATGTCACTTTGTGAATTTAAAGAAGGAGACGTTTATTCCCTTA
GGGCATAGTGCCTTGTACATGAAATAAATGAATGACAGAGGGTCTTTTGAGAACAGTGAT
TTCTGACTTTAGGGAAAAAGAATGATGTACAGAATTGATGAGTGATGTGTTCAAGAGGAT
AATCGTGGCTTGTGCCAAATGGATCTCAATTTGAGAAAAGCCCAGACTGTCTCACAAGTG
TATTTTCTCTGATGTTTTTCACAACTGGAAACATTAATAAATTCATACAAATC
>Dog_UGT1A3_protein
MAAGFLAPLPVLTGLLLILCVGRWVEGGKVLVVPMDGSHWLSMKKAVQKLHARGHQMVVV
SPESNMHIKEEDFFTLTTYATPYTQEEFDRILLGQSYLVFERMPFLKTFLKTMEALKAAA
LIFQRSCESLMHNKNLIRHLNASSFDVLLTDPVYPCGAILARYLSLPSVFFLRNIPCDLD
SEGTQCPNPSSYIPRLLTRNSDHMTFLQRVKNMLYPLALKYICHVSFTPYASLASELLQR
EVSLVDILSSGSVWLFRGDFVLDYPRPIMPNMFFIGGINCANRKPLSQEFEAYVNASGEH
GIVVFSLGSMVSDIPEKKAMEIADALGKIPQTVLWRYTGTPPPNLSKNTILVKWLPQNDL
LGHPKARAFITHSGSHGIYEGICNGVPMVMLPLFGDQMDNAKRMETRGAGVTLNVLEMTS
ADLANALKAVINDKSYKENIMHLSRLHKDRPIEPLDLAVFWVEFVMRHKGAPHLRPAAHD
LTWYQYHSLDVIGFLLAVVLGVVFITYKCCAFGCRKCFGKKGRVKKPHKSKAH
>Dog_ugt1a4_mRNA
ATGGCTGCAGGGTTCCTGGCTCCCCTGCCAGTGCTCACGGGGCTGTTGCTCATCCTGTGT
GTTGGACGCTGGGTTGAAGGTGGGAAGGTACTGGTGGTGCCTTTGGATGGCAGCCACTGG
CTTAGCATGAAGAAGGCTGTGCAGAAGCTCCATGCCAGAGGCCACCAGATGGTGGTGGTT
TCCCCAGAGTCGAATATGCATATCAAAGAAGAGGATTTTTTCACCCTGACAACCTATGCC
CCACCTTACACCAGGGAAGAATATGATCGCGTTCTACTGGGTCAGAGGTACCAGGTTTTT
GAAAGAGTATCTTTTCTAAAAAGATTGTTGAAAACTGTGGAACGCTTGAAAACTGTTACT
TCATTTTATCAAAGGTCTTGTGAGGGCCTTTTGCATAACAAGAACCTGATCAGGCACCTG
AATGCCAGTTCCTTTGATGTGGTTTTAACTGATCCTGTTCACCCCTGTGGGGCAATACTG
GCTAGGTACCTGTCCCTTCCCTCTGTGTTTTTTTTGCGGAACATTCCATGTGATTTAGAT
TCTGAGGGCACACAGTGCCCAAACCCTTCCTCATATATTCCCAGATTATTAACAAGGAAT
TCAGACCACATGACGTTCCTGCAAAGGGTCAAGAACATGCTTTACCCCCTGGCTCTGAAG
TACATTTGCCACTTTTCTTTCACTCCTTATGCAAGCCTTGCCTCTGAGCTTCTTCAGCGA
GAGGTATCCCTGGTGGACATCCTCAGCTCGGGATCTGTGTGGCTGTTCAGAGGGGACTTT
GTTCTGGACTACCCCAGGCCAATCATGCCCAACATGTTCTTCATTGGAGGCATAAACTGT
GCCAACAGGAAGCCATTGTCTCAGGAATTTGAAGCCTATGTTAATGCTTCTGGAGAACAT
GGAATTGTGGTTTTCTCTTTGGGCTCCATGGTATCAGATATTCCTGAGAAGAAAGCTATG
GAGATTGCTGATGCTTTGGGCAAAATACCTCAGACGGTCCTGTGGCGTTATACTGGCACT
CCACCACCGAATCTTTCAAAGAATACAATACTTGTCAAGTGGCTGCCCCAGAATGATCTG
CTTGGTCACCCGAAGGCTCGCGCCTTTATCACACATTCTGGCTCCCATGGCATATATGAG
GGAATATGCAACGGCGTTCCAATGGTGATGCTGCCCTTGTTTGGTGATCAGATGGACAAT
GCGAAGCGCATGGAGACTCGGGGGGCTGGAGTGACCTTGAATGTCCTGGAAATGACTTCT
GCAGATTTAGCAAATGCCCTAAAAGCTGTCATCAATGACAAAAGCTATAAGGAGAACATC
ATGCACCTCTCCAGGCTGCACAAGGACCGCCCCATCGAGCCCCTGGACCTGGCTGTGTTC
TGGGTGGAGTTCGTCATGAGGCACAAGGGGGCTCCCCACCTGCGTCCCGCAGCCCACGAC
CTCACCTGGTACCAGTACCACTCTTTGGACGTGATCGGCTTCCTCCTGGCCGTGGTGCTG
GGGGTTGTCTTCATCACTTACAAATGTTGTGCCTTTGGCTGCCGGAAGTGCTTTGGGAAA
AAAGGACGGGTTAAGAAACCTCACAAATCCAAGGCACACTGACAAGTGGGTGGGAAATGA
CGTGGCCTGAGGTTGCAACCAGAGGCGATGTTAAATTCCTGTTCTGCTTATTAGAGAACA
CTTAACTCTGAGTGAGATGCCCCAGAGTGTTTTTTTTTTTTTTTTTTTTTTTTTTTTTTA
ATAAAAACAATCTAATTGCTGATCACGCCCTAACAGGTAGAGACACTGGAATGTTTTCTG
GCCCCTCTAGTGTGTTTAATCTGGACTACAGTTGTCATCCTTCAAAGGACTTGCCAAGAG
GGTTGGACGGGTCCGTCTTGCACTTTGCATTACTTTTTTTTACTTGGAAGTGAGGCCTGT
TTGGGGGCACAGGTTTCAGAGGTGCTCCACCCCAAGCCCCCACCTGGAAGCATGGTTCTA
ACATCATCATCTGGCTTCTGTAGACTTGTGATCAATTCCCTCACCAGAGACGGCAGGTCC
TAACGTATGCTTCACAGATGTCACTTTGTGAATTTAAAGAAGGAGACGTTTATTCCCTTA
GGGCATAGTGCCTTGTACATGAAATAAATGAATGACAGAGGGTCTTTTGAGAACAGTGAT
TTCTGACTTTAGGGAAAAAGAATGATGTACAGAATTGATGAGTGATGTGTTCAAGAGGAT
AATCGTGGCTTGTGCCAAATGGATCTCAATTTGAGAAAAGCCCAGACTGTCTCACAAGTG
TATTTTCTCTGATGTTTTTCACAACTGGAAACATTAATAAATTCATACAAATC
>Dog_UGT1A4_protein
MAAGFLAPLPVLTGLLLILCVGRWVEGGKVLVVPLDGSHWLSMKKAVQKLHARGHQMVVV
SPESNMHIKEEDFFTLTTYAPPYTREEYDRVLLGQRYQVFERVSFLKRLLKTVERLKTVT
SFYQRSCEGLLHNKNLIRHLNASSFDVVLTDPVHPCGAILARYLSLPSVFFLRNIPCDLD
SEGTQCPNPSSYIPRLLTRNSDHMTFLQRVKNMLYPLALKYICHFSFTPYASLASELLQR
EVSLVDILSSGSVWLFRGDFVLDYPRPIMPNMFFIGGINCANRKPLSQEFEAYVNASGEH
GIVVFSLGSMVSDIPEKKAMEIADALGKIPQTVLWRYTGTPPPNLSKNTILVKWLPQNDL
LGHPKARAFITHSGSHGIYEGICNGVPMVMLPLFGDQMDNAKRMETRGAGVTLNVLEMTS
ADLANALKAVINDKSYKENIMHLSRLHKDRPIEPLDLAVFWVEFVMRHKGAPHLRPAAHD
LTWYQYHSLDVIGFLLAVVLGVVFITYKCCAFGCRKCFGKKGRVKKPHKSKAH
>Dog_ugt1a6_mRNA
ATGGCTCGCCTCCTTCATTTGTTTCAAAAGGTGTTCTTCCTAATGCTCTGGGGGGAGGCT
GTAGGTGACAAGCTTCTGGTGGTCCCTCAGGACGGAAGCCACTGGCTCAGTATGGAGAAC
ATAGTTGAGCTCCTCAGTGAGAAGGGGCATGACATTGTGGTGCTGGTGCCAGAAGTCAAT
TTGCTTCTGAAGGAATCCAAACACTACACGAGACAAATCTACTCAGTGCCATTTGGCCAG
GAAGAGTTGGAGAACCGCTACCGCTCTTTTGGAAAGAATCACTTTGCTGAGAGATGGCTC
CTGAACGCTGCTCAGATGGAGTACAGAAATAGCATGATTGTTATTGACATGTACTTCACC
AACTGCCAGAGCCTTCTGGAGGACTCGGCCACGCTCAGTGTCCTCAGGCAGAGCAAGTTC
GATGCCCTTTTCACAGACCCAGCTCTGCCCTGTGGGGTGATCCTGGCCGAGTACCTGGGC
CTGCCCTCCGTGTACCTCTTCAGGGGCTTCCCATGCTCCCTGGAGCATACTATCAGCAGG
AGCCCAAACCCTGTGTCCTACATTCCCAGGTGCTATACTCAGTTCTCAGACAAGATGACA
TTTCCCCAACGGGTGGGCAACTACCTCGTTAATTACCTGGAGACCTACCTGTTCTACTGT
CTGTATTCAAAGTACGAAGACCTTGCATCCAATATCCTCAAGAGAGATGTGCACTTACCC
ACCTTGTATCGGAACGGCTCCATTTGGCTGTTAAGATATGACTTTGTGTTTGAGTATCCC
AGACCAGTCATGCCCAACATGGTTTTCATTGGAGGGACCAACTGCAAGATGAAGGGAGTC
CTGCCTCAGGAATTTGAAGCCTATGTTAATGCTTCTGGAGAACATGGAATTGTGGTTTTC
TCTTTGGGCTCCATGGTATCAGATATTCCTGAGAAGAAAGCTATGGAGATTGCTGATGCT
TTGGGCAAAATACCTCAGACGGTCCTGTGGCGTTATACTGGCACTCCACCACCGAATCTT
TCAAAGAATACAATACTTGTCAAGTGGCTGCCCCAGAATGATCTGCTTGGTCACCCGAAG
GCTCGCGCCTTTATCACACATTCTGGCTCCCATGGCATATATGAGGGAATATGCAACGGC
GTTCCAATGGTGATGCTGCCCTTGTTTGGTGATCAGATGGACAATGCGAAGCGCATGGAG
ACTCGGGGGGCTGGAGTGACCTTGAATGTCCTGGAAATGACTTCTGCAGATTTAGCAAAT
GCCCTAAAAGCTGTCATCAATGACAAAAGCTATAAGGAGAACATCATGCACCTCTCCAGG
CTGCACAAGGACCGCCCCATCGAGCCCCTGGACCTGGCTGTGTTCTGGGTGGAGTTCGTC
ATGAGGCACAAGGGGGCTCCCCACCTGCGTCCCGCAGCCCACGACCTCACCTGGTACCAG
TACCACTCTTTGGACGTGATCGGCTTCCTCCTGGCCGTGGTGCTGGGGGTTGTCTTCATC
ACTTACAAATGTTGTGCCTTTGGCTGCCGGAAGTGCTTTGGGAAAAAAGGACGGGTTAAG
AAACCTCACAAATCCAAGGCACACTGACAAGTGGGTGGGAAATGACGTGGCCTGAGGTTG
CAACCAGAGGCGATGTTAAATTCCTGTTCTGCTTATTAGAGAACACTTAACTCTGAGTGA
GATGCCCCAGAGTGTTTTTTTTTTTTTTTTTTTTTTTTTTTTTTAATAAAAACAATCTAA
TTGCTGATCACGCCCTAACAGGTAGAGACACTGGAATGTTTTCTGGCCCCTCTAGTGTGT
TTAATCTGGACTACAGTTGTCATCCTTCAAAGGACTTGCCAAGAGGGTTGGACGGGTCCG
TCTTGCACTTTGCATTACTTTTTTTTACTTGGAAGTGAGGCCTGTTTGGGGGCACAGGTT
TCAGAGGTGCTCCACCCCAAGCCCCCACCTGGAAGCATGGTTCTAACATCATCATCTGGC
TTCTGTAGACTTGTGATCAATTCCCTCACCAGAGACGGCAGGTCCTAACGTATGCTTCAC
AGATGTCACTTTGTGAATTTAAAGAAGGAGACGTTTATTCCCTTAGGGCATAGTGCCTTG
TACATGAAATAAATGAATGACAGAGGGTCTTTTGAGAACAGTGATTTCTGACTTTAGGGA
AAAAGAATGATGTACAGAATTGATGAGTGATGTGTTCAAGAGGATAATCGTGGCTTGTGC
CAAATGGATCTCAATTTGAGAAAAGCCCAGACTGTCTCACAAGTGTATTTTCTCTGATGT
TTTTCACAACTGGAAACATTAATAAATTCATACAAATC
>Dog_UGT1A6_protein
MARLLHLFQKVFFLMLWGEAVGDKLLVVPQDGSHWLSMENIVELLSEKGHDIVVLVPEVN
LLLKESKHYTRQIYSVPFGQEELENRYRSFGKNHFAERWLLNAAQMEYRNSMIVIDMYFT
NCQSLLEDSATLSVLRQSKFDALFTDPALPCGVILAEYLGLPSVYLFRGFPCSLEHTISR
SPNPVSYIPRCYTQFSDKMTFPQRVGNYLVNYLETYLFYCLYSKYEDLASNILKRDVHLP
TLYRNGSIWLLRYDFVFEYPRPVMPNMVFIGGTNCKMKGVLPQEFEAYVNASGEHGIVVF
SLGSMVSDIPEKKAMEIADALGKIPQTVLWRYTGTPPPNLSKNTILVKWLPQNDLLGHPK
ARAFITHSGSHGIYEGICNGVPMVMLPLFGDQMDNAKRMETRGAGVTLNVLEMTSADLAN
ALKAVINDKSYKENIMHLSRLHKDRPIEPLDLAVFWVEFVMRHKGAPHLRPAAHDLTWYQ
YHSLDVIGFLLAVVLGVVFITYKCCAFGCRKCFGKKGRVKKPHKSKAH
>Dog_ugt1a7_mRNA
ATGGCTGCCACAATTTTGACTGGCTTTCCTCTGTTGTGTGTGTGTCTCCTGCTGACATCT
GGCTTTGCTGAGGCAGGCAAGCTGCTGGTAGTACCCATGGATGGGAGCCACTGGTTTACC
ATGCGTTTGGTTGTGGAGCAACTCATCCAAAGAGGGCATGAGTTGGTTTTAATCATACCA
GAGGTGAGTTGGCAACTGGGAAAATCCTCCAATTTTACGGTGAAGACTTATTCCACAACT
TACAATCTGGAGGAGTTGAATCAGATGTTCAAGAATTTCTCTTATTCTCAGTGGAAAACT
CAGCAGCAAAGCTCACTTTTTTTGGTCTTAAGTCCATTAAAAGACAGTCTTGAACACCTT
TTTTTACATTGTAAGAATTTGTTTAGTGATCCAAAATTAGTAGAATACATAAAGGAGAGT
TCTTTTGATGCAGTGTTTCTGGATCCTTTTGATGTGTGTGGCTTAATTGTAGCCAAGTAT
TTTTCACTCCCATCTGTGGTCTTCACCAGGGGATTATTTTGCCATTTTTTTGAGGAAAGC
ACACAATGCCCCAGTCCCCTTTCTTATGTTCCTAGACCTTTCTCCATGTTGTCAGATGCC
ATGAGTTTCAGAGAGAGAGTGAGGAATCACATCTTCCACCTGGAGGAACATTTATTTTGC
CACTATTTTTTAAAAACTCCTTTAGAAGTTGCATCTGAGATTCTCCAAACAGCTGTCACG
CCTTATGATCTCTATAGCCATACGTCAATTTGGTTGTTAAGAGCTGACTTTGTTTTGGAC
TATCCCAAACCTGTGATGCCCAACATGGTCTTCATTGGAGGCATCAACTGCCAGGAGGGA
AAGACATTGCCAAAGGAATTTGAAGCCTATGTTAATGCTTCTGGAGAACATGGAATTGTG
GTTTTCTCTTTGGGCTCCATGGTATCAGATATTCCTGAGAAGAAAGCTATGGAGATTGCT
GATGCTTTGGGCAAAATACCTCAGACGGTCCTGTGGCGTTATACTGGCACTCCACCACCG
AATCTTTCAAAGAATACAATACTTGTCAAGTGGCTGCCCCAGAATGATCTGCTTGGTCAC
CCGAAGGCTCGCGCCTTTATCACACATTCTGGCTCCCATGGCATATATGAGGGAATATGC
AACGGCGTTCCAATGGTGATGCTGCCCTTGTTTGGTGATCAGATGGACAATGCGAAGCGC
ATGGAGACTCGGGGGGCTGGAGTGACCTTGAATGTCCTGGAAATGACTTCTGCAGATTTA
GCAAATGCCCTAAAAGCTGTCATCAATGACAAAAGCTATAAGGAGAACATCATGCACCTC
TCCAGGCTGCACAAGGACCGCCCCATCGAGCCCCTGGACCTGGCTGTGTTCTGGGTGGAG
TTCGTCATGAGGCACAAGGGGGCTCCCCACCTGCGTCCCGCAGCCCACGACCTCACCTGG
TACCAGTACCACTCTTTGGACGTGATCGGCTTCCTCCTGGCCGTGGTGCTGGGGGTTGTC
TTCATCACTTACAAATGTTGTGCCTTTGGCTGCCGGAAGTGCTTTGGGAAAAAAGGACGG
GTTAAGAAACCTCACAAATCCAAGGCACACTGACAAGTGGGTGGGAAATGACGTGGCCTG
AGGTTGCAACCAGAGGCGATGTTAAATTCCTGTTCTGCTTATTAGAGAACACTTAACTCT
GAGTGAGATGCCCCAGAGTGTTTTTTTTTTTTTTTTTTTTTTTTTTTTTTAATAAAAACA
ATCTAATTGCTGATCACGCCCTAACAGGTAGAGACACTGGAATGTTTTCTGGCCCCTCTA
GTGTGTTTAATCTGGACTACAGTTGTCATCCTTCAAAGGACTTGCCAAGAGGGTTGGACG
GGTCCGTCTTGCACTTTGCATTACTTTTTTTTACTTGGAAGTGAGGCCTGTTTGGGGGCA
CAGGTTTCAGAGGTGCTCCACCCCAAGCCCCCACCTGGAAGCATGGTTCTAACATCATCA
TCTGGCTTCTGTAGACTTGTGATCAATTCCCTCACCAGAGACGGCAGGTCCTAACGTATG
CTTCACAGATGTCACTTTGTGAATTTAAAGAAGGAGACGTTTATTCCCTTAGGGCATAGT
GCCTTGTACATGAAATAAATGAATGACAGAGGGTCTTTTGAGAACAGTGATTTCTGACTT
TAGGGAAAAAGAATGATGTACAGAATTGATGAGTGATGTGTTCAAGAGGATAATCGTGGC
TTGTGCCAAATGGATCTCAATTTGAGAAAAGCCCAGACTGTCTCACAAGTGTATTTTCTC
TGATGTTTTTCACAACTGGAAACATTAATAAATTCATACAAATC
>Dog_UGT1A7_protein
MAATILTGFPLLCVCLLLTSGFAEAGKLLVVPMDGSHWFTMRLVVEQLIQRGHELVLIIP
EVSWQLGKSSNFTVKTYSTTYNLEELNQMFKNFSYSQWKTQQQSSLFLVLSPLKDSLEHL
FLHCKNLFSDPKLVEYIKESSFDAVFLDPFDVCGLIVAKYFSLPSVVFTRGLFCHFFEES
TQCPSPLSYVPRPFSMLSDAMSFRERVRNHIFHLEEHLFCHYFLKTPLEVASEILQTAVT
PYDLYSHTSIWLLRADFVLDYPKPVMPNMVFIGGINCQEGKTLPKEFEAYVNASGEHGIV
VFSLGSMVSDIPEKKAMEIADALGKIPQTVLWRYTGTPPPNLSKNTILVKWLPQNDLLGH
PKARAFITHSGSHGIYEGICNGVPMVMLPLFGDQMDNAKRMETRGAGVTLNVLEMTSADL
ANALKAVINDKSYKENIMHLSRLHKDRPIEPLDLAVFWVEFVMRHKGAPHLRPAAHDLTW
YQYHSLDVIGFLLAVVLGVVFITYKCCAFGCRKCFGKKGRVKKPHKSKAH
>Dog_ugt1a8_mRNA
ATGGCTGCCACAATTTTGACCGGCTTTCCTCTGTTGTGTGTGTGTCTCCTGCTGACATCT
GGCTTTGCTGAGGCAGGCAAGCTGCTGGTAGTACCCATGGATGGGAGCCACTGGTTTACC
ATGCGTTTGGTTGTGGAGCAACTCATCCAAAGAGGGCATGAGTTGGTTTTAATCATACCA
GAGGTGAGTTGGCAACTGGGAAAATCCTCCAATTTTACGGTGAAGACTTATTCCACAACT
TACAATCTGGAGGAGTTGAATCAGATGTTCAAGAATTTCTCTTATTCTCAGTGGAAAACT
CAGCAGCAAAGCTCACTTTTTTTGGTCTTAAGTCCATTAAAAGACAGTCTTGAACACCTT
TTTTTACATTGTAAGAATTTGTTTAGTGATCCAAAATTAGTAGAATACATAAAGGAGAGT
TCTTTTGATGCAGTGTTTCTGGATCCTTTTGATGTGTGTGGCTTAATTGTAGCCAAGTAT
TTTTCACTCCCATCCGTGGGCTTCACAAGGAGATTGTATTGCCATTATCTTGAAGAAGCC
ACACAGTGCCCCAGTTCTCCTTCTTATGTTCCTAGACCTTTCTCCATATTGTCAGATGTC
ATGAGTTTCAGAGAGAGAGTGAGGAATCACATCTTCCACCTGGAGGAACATTTATTTTGC
CACTATTTTTTAAAAACCGCTTTGGAAGTTGCATCTGAGATTCTCCAAAAGGCTGTCACA
CCTTATGATCTCTATAGCCATATGTCGATTTGGCTGTTAAGAACAGACTTTGTTTTTGAC
TATCCCAAACCTGTGATGCCCAACATGGTCTTCATTGGAGGCATCAACTGCCAGGAGGGA
AAGCCATTGCCAAAGGAATTTGAAGCCTATGTTAATGCTTCTGGAGAACATGGAATTGTG
GTTTTCTCTTTGGGCTCCATGGTATCAGATATTCCTGAGAAGAAAGCTATGGAGATTGCT
GATGCTTTGGGCAAAATACCTCAGACGGTCCTGTGGCGTTATACTGGCACTCCACCACCG
AATCTTTCAAAGAATACAATACTTGTCAAGTGGCTGCCCCAGAATGATCTGCTTGGTCAC
CCGAAGGCTCGCGCCTTTATCACACATTCTGGCTCCCATGGCATATATGAGGGAATATGC
AACGGCGTTCCAATGGTGATGCTGCCCTTGTTTGGTGATCAGATGGACAATGCGAAGCGC
ATGGAGACTCGGGGGGCTGGAGTGACCTTGAATGTCCTGGAAATGACTTCTGCAGATTTA
GCAAATGCCCTAAAAGCTGTCATCAATGACAAAAGCTATAAGGAGAACATCATGCACCTC
TCCAGGCTGCACAAGGACCGCCCCATCGAGCCCCTGGACCTGGCTGTGTTCTGGGTGGAG
TTCGTCATGAGGCACAAGGGGGCTCCCCACCTGCGTCCCGCAGCCCACGACCTCACCTGG
TACCAGTACCACTCTTTGGACGTGATCGGCTTCCTCCTGGCCGTGGTGCTGGGGGTTGTC
TTCATCACTTACAAATGTTGTGCCTTTGGCTGCCGGAAGTGCTTTGGGAAAAAAGGACGG
GTTAAGAAACCTCACAAATCCAAGGCACACTGACAAGTGGGTGGGAAATGACGTGGCCTG
AGGTTGCAACCAGAGGCGATGTTAAATTCCTGTTCTGCTTATTAGAGAACACTTAACTCT
GAGTGAGATGCCCCAGAGTGTTTTTTTTTTTTTTTTTTTTTTTTTTTTTTAATAAAAACA
ATCTAATTGCTGATCACGCCCTAACAGGTAGAGACACTGGAATGTTTTCTGGCCCCTCTA
GTGTGTTTAATCTGGACTACAGTTGTCATCCTTCAAAGGACTTGCCAAGAGGGTTGGACG
GGTCCGTCTTGCACTTTGCATTACTTTTTTTTACTTGGAAGTGAGGCCTGTTTGGGGGCA
CAGGTTTCAGAGGTGCTCCACCCCAAGCCCCCACCTGGAAGCATGGTTCTAACATCATCA
TCTGGCTTCTGTAGACTTGTGATCAATTCCCTCACCAGAGACGGCAGGTCCTAACGTATG
CTTCACAGATGTCACTTTGTGAATTTAAAGAAGGAGACGTTTATTCCCTTAGGGCATAGT
GCCTTGTACATGAAATAAATGAATGACAGAGGGTCTTTTGAGAACAGTGATTTCTGACTT
TAGGGAAAAAGAATGATGTACAGAATTGATGAGTGATGTGTTCAAGAGGATAATCGTGGC
TTGTGCCAAATGGATCTCAATTTGAGAAAAGCCCAGACTGTCTCACAAGTGTATTTTCTC
TGATGTTTTTCACAACTGGAAACATTAATAAATTCATACAAATC
>Dog_UGT1A8_protein
MAATILTGFPLLCVCLLLTSGFAEAGKLLVVPMDGSHWFTMRLVVEQLIQRGHELVLIIP
EVSWQLGKSSNFTVKTYSTTYNLEELNQMFKNFSYSQWKTQQQSSLFLVLSPLKDSLEHL
FLHCKNLFSDPKLVEYIKESSFDAVFLDPFDVCGLIVAKYFSLPSVGFTRRLYCHYLEEA
TQCPSSPSYVPRPFSILSDVMSFRERVRNHIFHLEEHLFCHYFLKTALEVASEILQKAVT
PYDLYSHMSIWLLRTDFVFDYPKPVMPNMVFIGGINCQEGKPLPKEFEAYVNASGEHGIV
VFSLGSMVSDIPEKKAMEIADALGKIPQTVLWRYTGTPPPNLSKNTILVKWLPQNDLLGH
PKARAFITHSGSHGIYEGICNGVPMVMLPLFGDQMDNAKRMETRGAGVTLNVLEMTSADL
ANALKAVINDKSYKENIMHLSRLHKDRPIEPLDLAVFWVEFVMRHKGAPHLRPAAHDLTW
YQYHSLDVIGFLLAVVLGVVFITYKCCAFGCRKCFGKKGRVKKPHKSKAH
>Dog_ugt1a9_mRNA
ATGGCTGCCACAATTTTGACCGGCTTTCCTCTGTTGTGTGTGTGTCTCCTGCTGACATCT
GGCTTTGCTGAGGCAGGCAAGCTGCTGGTAGTACCCATGGATGGGAGCCACTGGTTTACC
ATGCGTTTGGTTGTGGAGCAACTCATCCAAAGAGGGCATGAGTTGGTTTTAATCATACCA
GAGGTGAGTTGGCAACTGGGAAAATCCTCCAATTTTACGGTGAAGACTTATTCCACTGCT
TACAATCTGGAGGAGTTGAATCAGATGTTCAAGACTTTCTCTGACTCTCACTGGAATATT
CGGCAACAAAGTTTACTTACTATGTTCTTCGATTCATCCAGTGACATTTTTGAACACCTT
TTTTTACATTGTAAGAATTTGTTTAGGGACACAACATTAATAGAATACATAAAGGAGAGT
TCTTTTGATGCAGTGTTTCTCGATCCTTTTGATATGTGTGGCTTAATTGTAGCCAATTAT
TTTTCACTTCCATCTGTGGTCTTCACCAGGGGATTATTTTGCCATTTTCTTGAAGAAAGC
ACACAGTGCCCCAGTCCTCCTTCTTATGTTCCTAGAATTTTTTTAGGGTTTCCAGATGCC
ATGAGTTTCAGAGAGAGAGTGTGGAATCACATCTCCCACTTAGAGGAACATTTATTTTGC
CACTATTTTTTTAAAACTCCTTTAGAAGTTGCATCTGAGATTCTCCAAACAGCTGTCACG
CCTTATGATCTCTATAGCCATACGTCAATTTGGTTGTTAAGAGCTGACTTTGTTTTTGAC
TATCCCAAACCTGTGATGCCCAACATGGTCTTCATTGGAGGCATCAACTGCCAGGAGGGA
AAGCCATTGCCAAAGGAATTTGAAGCCTATGTTAATGCTTCTGGAGAACATGGAATTGTG
GTTTTCTCTTTGGGCTCCATGGTATCAGATATTCCTGAGAAGAAAGCTATGGAGATTGCT
GATGCTTTGGGCAAAATACCTCAGACGGTCCTGTGGCGTTATACTGGCACTCCACCACCG
AATCTTTCAAAGAATACAATACTTGTCAAGTGGCTGCCCCAGAATGATCTGCTTGGTCAC
CCGAAGGCTCGCGCCTTTATCACACATTCTGGCTCCCATGGCATATATGAGGGAATATGC
AACGGCGTTCCAATGGTGATGCTGCCCTTGTTTGGTGATCAGATGGACAATGCGAAGCGC
ATGGAGACTCGGGGGGCTGGAGTGACCTTGAATGTCCTGGAAATGACTTCTGCAGATTTA
GCAAATGCCCTAAAAGCTGTCATCAATGACAAAAGCTATAAGGAGAACATCATGCACCTC
TCCAGGCTGCACAAGGACCGCCCCATCGAGCCCCTGGACCTGGCTGTGTTCTGGGTGGAG
TTCGTCATGAGGCACAAGGGGGCTCCCCACCTGCGTCCCGCAGCCCACGACCTCACCTGG
TACCAGTACCACTCTTTGGACGTGATCGGCTTCCTCCTGGCCGTGGTGCTGGGGGTTGTC
TTCATCACTTACAAATGTTGTGCCTTTGGCTGCCGGAAGTGCTTTGGGAAAAAAGGACGG
GTTAAGAAACCTCACAAATCCAAGGCACACTGACAAGTGGGTGGGAAATGACGTGGCCTG
AGGTTGCAACCAGAGGCGATGTTAAATTCCTGTTCTGCTTATTAGAGAACACTTAACTCT
GAGTGAGATGCCCCAGAGTGTTTTTTTTTTTTTTTTTTTTTTTTTTTTTTAATAAAAACA
ATCTAATTGCTGATCACGCCCTAACAGGTAGAGACACTGGAATGTTTTCTGGCCCCTCTA
GTGTGTTTAATCTGGACTACAGTTGTCATCCTTCAAAGGACTTGCCAAGAGGGTTGGACG
GGTCCGTCTTGCACTTTGCATTACTTTTTTTTACTTGGAAGTGAGGCCTGTTTGGGGGCA
CAGGTTTCAGAGGTGCTCCACCCCAAGCCCCCACCTGGAAGCATGGTTCTAACATCATCA
TCTGGCTTCTGTAGACTTGTGATCAATTCCCTCACCAGAGACGGCAGGTCCTAACGTATG
CTTCACAGATGTCACTTTGTGAATTTAAAGAAGGAGACGTTTATTCCCTTAGGGCATAGT
GCCTTGTACATGAAATAAATGAATGACAGAGGGTCTTTTGAGAACAGTGATTTCTGACTT
TAGGGAAAAAGAATGATGTACAGAATTGATGAGTGATGTGTTCAAGAGGATAATCGTGGC
TTGTGCCAAATGGATCTCAATTTGAGAAAAGCCCAGACTGTCTCACAAGTGTATTTTCTC
TGATGTTTTTCACAACTGGAAACATTAATAAATTCATACAAATC
>Dog_UGT1A9_protein
MAATILTGFPLLCVCLLLTSGFAEAGKLLVVPMDGSHWFTMRLVVEQLIQRGHELVLIIP
EVSWQLGKSSNFTVKTYSTAYNLEELNQMFKTFSDSHWNIRQQSLLTMFFDSSSDIFEHL
FLHCKNLFRDTTLIEYIKESSFDAVFLDPFDMCGLIVANYFSLPSVVFTRGLFCHFLEES
TQCPSPPSYVPRIFLGFPDAMSFRERVWNHISHLEEHLFCHYFFKTPLEVASEILQTAVT
PYDLYSHTSIWLLRADFVFDYPKPVMPNMVFIGGINCQEGKPLPKEFEAYVNASGEHGIV
VFSLGSMVSDIPEKKAMEIADALGKIPQTVLWRYTGTPPPNLSKNTILVKWLPQNDLLGH
PKARAFITHSGSHGIYEGICNGVPMVMLPLFGDQMDNAKRMETRGAGVTLNVLEMTSADL
ANALKAVINDKSYKENIMHLSRLHKDRPIEPLDLAVFWVEFVMRHKGAPHLRPAAHDLTW
YQYHSLDVIGFLLAVVLGVVFITYKCCAFGCRKCFGKKGRVKKPHKSKAH
>Dog_ugt1a10_mRNA
ATGGCTGCCACAATTTTGACCGGCTTTCCTCTGTTGTGTGTGTGTCTCCTGCTGACATCT
GGCTTTGCTGAGGCAGGCAAGCTGCTGGTAGTACCCATGGATGGGAGCCACTGGTTTACC
ATGCGTTTGGTTGTGGAGCAACTCATCCAAAGAGGGCATGAGTTGGTTTTAATCATACCA
GAGGTGAGTTGGCAACTGGGAAAATCCTCCAATTTTACGGTGAAGACTTATTCCACAACT
TACAATCTGGAGGAGTTGAATCAGATGTTCAAGAATTTCTCTGACTCTCACTGGAATATT
CGGCAGCAAAGTTTACTTACTATGTTCTTCGATTCATCCAGTGACATTTTTGAACACCTT
TTTTTACATTGTAAGAATTTGTTTAGTGATCCAAAATTAGTAGAATACATAAAGGAGAGT
TCTTTTGATGCAGTGTTTCTGGATCCTTTTGATGTGTGTGGCTTAATTGTAGCCAAGTAT
TTTTCACTCCCATCCGTGGGCTTCACAAGGAGATTGTATTGCCATTATCTTGAAGAAGCC
ACACAGTGCCCCAGTTCTCCTTCTTATGTTCCTAGACCTTTCTCCATATTGTCAGATGTC
ATGAGTTTCAGAGAGAGAGTGAGGAATCACATCTTCCACCTGGAGGAACATTTATTTTGC
CACTATTTTTTAAAAACTGCTTTGGAAGTTGCATCTGAGATCCTCCAAAAGGCTGTCACA
CCTTATGATCTCTATAGCCATATGTCGATTTGGCTGTTAAGAACTGACTTTGTTTTTGAC
TATCCCAAACCTGTGATGCCCAACATGGTCTTCATTGGAGGCATCAACTGCCAGGAGGGA
AAGCCATTGCCAAAGGAATTTGAAGCCTATGTTAATGCTTCTGGAGAACATGGAATTGTG
GTTTTCTCTTTGGGCTCCATGGTATCAGATATTCCTGAGAAGAAAGCTATGGAGATTGCT
GATGCTTTGGGCAAAATACCTCAGACGGTCCTGTGGCGTTATACTGGCACTCCACCACCG
AATCTTTCAAAGAATACAATACTTGTCAAGTGGCTGCCCCAGAATGATCTGCTTGGTCAC
CCGAAGGCTCGCGCCTTTATCACACATTCTGGCTCCCATGGCATATATGAGGGAATATGC
AACGGCGTTCCAATGGTGATGCTGCCCTTGTTTGGTGATCAGATGGACAATGCGAAGCGC
ATGGAGACTCGGGGGGCTGGAGTGACCTTGAATGTCCTGGAAATGACTTCTGCAGATTTA
GCAAATGCCCTAAAAGCTGTCATCAATGACAAAAGCTATAAGGAGAACATCATGCACCTC
TCCAGGCTGCACAAGGACCGCCCCATCGAGCCCCTGGACCTGGCTGTGTTCTGGGTGGAG
TTCGTCATGAGGCACAAGGGGGCTCCCCACCTGCGTCCCGCAGCCCACGACCTCACCTGG
TACCAGTACCACTCTTTGGACGTGATCGGCTTCCTCCTGGCCGTGGTGCTGGGGGTTGTC
TTCATCACTTACAAATGTTGTGCCTTTGGCTGCCGGAAGTGCTTTGGGAAAAAAGGACGG
GTTAAGAAACCTCACAAATCCAAGGCACACTGACAAGTGGGTGGGAAATGACGTGGCCTG
AGGTTGCAACCAGAGGCGATGTTAAATTCCTGTTCTGCTTATTAGAGAACACTTAACTCT
GAGTGAGATGCCCCAGAGTGTTTTTTTTTTTTTTTTTTTTTTTTTTTTTTAATAAAAACA
ATCTAATTGCTGATCACGCCCTAACAGGTAGAGACACTGGAATGTTTTCTGGCCCCTCTA
GTGTGTTTAATCTGGACTACAGTTGTCATCCTTCAAAGGACTTGCCAAGAGGGTTGGACG
GGTCCGTCTTGCACTTTGCATTACTTTTTTTTACTTGGAAGTGAGGCCTGTTTGGGGGCA
CAGGTTTCAGAGGTGCTCCACCCCAAGCCCCCACCTGGAAGCATGGTTCTAACATCATCA
TCTGGCTTCTGTAGACTTGTGATCAATTCCCTCACCAGAGACGGCAGGTCCTAACGTATG
CTTCACAGATGTCACTTTGTGAATTTAAAGAAGGAGACGTTTATTCCCTTAGGGCATAGT
GCCTTGTACATGAAATAAATGAATGACAGAGGGTCTTTTGAGAACAGTGATTTCTGACTT
TAGGGAAAAAGAATGATGTACAGAATTGATGAGTGATGTGTTCAAGAGGATAATCGTGGC
TTGTGCCAAATGGATCTCAATTTGAGAAAAGCCCAGACTGTCTCACAAGTGTATTTTCTC
TGATGTTTTTCACAACTGGAAACATTAATAAATTCATACAAATC
>Dog_UGT1A10_protein
MAATILTGFPLLCVCLLLTSGFAEAGKLLVVPMDGSHWFTMRLVVEQLIQRGHELVLIIP
EVSWQLGKSSNFTVKTYSTTYNLEELNQMFKNFSDSHWNIRQQSLLTMFFDSSSDIFEHL
FLHCKNLFSDPKLVEYIKESSFDAVFLDPFDVCGLIVAKYFSLPSVGFTRRLYCHYLEEA
TQCPSSPSYVPRPFSILSDVMSFRERVRNHIFHLEEHLFCHYFLKTALEVASEILQKAVT
PYDLYSHMSIWLLRTDFVFDYPKPVMPNMVFIGGINCQEGKPLPKEFEAYVNASGEHGIV
VFSLGSMVSDIPEKKAMEIADALGKIPQTVLWRYTGTPPPNLSKNTILVKWLPQNDLLGH
PKARAFITHSGSHGIYEGICNGVPMVMLPLFGDQMDNAKRMETRGAGVTLNVLEMTSADL
ANALKAVINDKSYKENIMHLSRLHKDRPIEPLDLAVFWVEFVMRHKGAPHLRPAAHDLTW
YQYHSLDVIGFLLAVVLGVVFITYKCCAFGCRKCFGKKGRVKKPHKSKAH
>Dog_ugt1a11_mRNA
ATGGCTGCCACAATTTTGACCGGCTTTCCTCTGTTGTGTGTGTGTCTCCTGCTGACATCT
GGCTTTGCTGAGGCAGGCAAGCTGCTGGTAGTACCCATGGATGGGAGCCACTGGTTTACC
ATGCGTTTGGTTGTGGAGCAACTCATCCAAAGAGGGCATGAGTTGGTTTTAATCATACCA
GAGGTGAGTTGGCAACTGGGAAAATCCTCCAATTTTACGGTGAAGACTTATTCCACAACT
TACAATCTGGAGGAGTTGAATCAGAAGTTCAAGACTTTCTCCGATTCTCAGTGGAATATT
CGTCAACAAAGTATACTTTCTATGGTCTTAAATTCATCCAGTGACTTTTTTGAACACCTT
TTTTTACATTGTAAGAATTTGTTTAGTGATCCAAAATTAGTAGAATACATAAAGGAGAGT
TCTTTTGATGCAGTGTTTCTGGATCCTTTTGATGTGTGTGGCTTAATTGTAGCCAAGTAT
TTTTCACTTCCATCTGTGGTCTTCACCAGGGGATTATTTTGCCATTTTCTTGAAGAAAGC
ACACAGTGCCCCAGTCCTCCTTCTTATGTTCCTAGAATTTTTTTAGGGTTTCCAGATGCC
ATGAGTTTCAGAGAGAGAGTGAGGAATCACATCTCCCACTTGGAGGAACATTTATTTTGC
CACTATTTTTTAAAAACTGCTTTGGAAGTTGCATCTGAGATTCTCCAAACAGCTGTCACA
CCATATGATCTCTACAGCCATACGTCAATTTGGTTGTTAAGAACTGACTTTGTTTTTGAC
TATCCCAAACCTGTGATGCCCAACATGGTCTTCATTGGAGGCATCAACTGCCAGGAGGGA
AAGCCATTGCCAAAGGAATTTGAAGCCTATGTTAATGCTTCTGGAGAACATGGAATTGTG
GTTTTCTCTTTGGGCTCCATGGTATCAGATATTCCTGAGAAGAAAGCTATGGAGATTGCT
GATGCTTTGGGCAAAATACCTCAGACGGTCCTGTGGCGTTATACTGGCACTCCACCACCG
AATCTTTCAAAGAATACAATACTTGTCAAGTGGCTGCCCCAGAATGATCTGCTTGGTCAC
CCGAAGGCTCGCGCCTTTATCACACATTCTGGCTCCCATGGCATATATGAGGGAATATGC
AACGGCGTTCCAATGGTGATGCTGCCCTTGTTTGGTGATCAGATGGACAATGCGAAGCGC
ATGGAGACTCGGGGGGCTGGAGTGACCTTGAATGTCCTGGAAATGACTTCTGCAGATTTA
GCAAATGCCCTAAAAGCTGTCATCAATGACAAAAGCTATAAGGAGAACATCATGCACCTC
TCCAGGCTGCACAAGGACCGCCCCATCGAGCCCCTGGACCTGGCTGTGTTCTGGGTGGAG
TTCGTCATGAGGCACAAGGGGGCTCCCCACCTGCGTCCCGCAGCCCACGACCTCACCTGG
TACCAGTACCACTCTTTGGACGTGATCGGCTTCCTCCTGGCCGTGGTGCTGGGGGTTGTC
TTCATCACTTACAAATGTTGTGCCTTTGGCTGCCGGAAGTGCTTTGGGAAAAAAGGACGG
GTTAAGAAACCTCACAAATCCAAGGCACACTGACAAGTGGGTGGGAAATGACGTGGCCTG
AGGTTGCAACCAGAGGCGATGTTAAATTCCTGTTCTGCTTATTAGAGAACACTTAACTCT
GAGTGAGATGCCCCAGAGTGTTTTTTTTTTTTTTTTTTTTTTTTTTTTTTAATAAAAACA
ATCTAATTGCTGATCACGCCCTAACAGGTAGAGACACTGGAATGTTTTCTGGCCCCTCTA
GTGTGTTTAATCTGGACTACAGTTGTCATCCTTCAAAGGACTTGCCAAGAGGGTTGGACG
GGTCCGTCTTGCACTTTGCATTACTTTTTTTTACTTGGAAGTGAGGCCTGTTTGGGGGCA
CAGGTTTCAGAGGTGCTCCACCCCAAGCCCCCACCTGGAAGCATGGTTCTAACATCATCA
TCTGGCTTCTGTAGACTTGTGATCAATTCCCTCACCAGAGACGGCAGGTCCTAACGTATG
CTTCACAGATGTCACTTTGTGAATTTAAAGAAGGAGACGTTTATTCCCTTAGGGCATAGT
GCCTTGTACATGAAATAAATGAATGACAGAGGGTCTTTTGAGAACAGTGATTTCTGACTT
TAGGGAAAAAGAATGATGTACAGAATTGATGAGTGATGTGTTCAAGAGGATAATCGTGGC
TTGTGCCAAATGGATCTCAATTTGAGAAAAGCCCAGACTGTCTCACAAGTGTATTTTCTC
TGATGTTTTTCACAACTGGAAACATTAATAAATTCATACAAATC
>Dog_UGT1A11_protein
MAATILTGFPLLCVCLLLTSGFAEAGKLLVVPMDGSHWFTMRLVVEQLIQRGHELVLIIP
EVSWQLGKSSNFTVKTYSTTYNLEELNQKFKTFSDSQWNIRQQSILSMVLNSSSDFFEHL
FLHCKNLFSDPKLVEYIKESSFDAVFLDPFDVCGLIVAKYFSLPSVVFTRGLFCHFLEES
TQCPSPPSYVPRIFLGFPDAMSFRERVRNHISHLEEHLFCHYFLKTALEVASEILQTAVT
PYDLYSHTSIWLLRTDFVFDYPKPVMPNMVFIGGINCQEGKPLPKEFEAYVNASGEHGIV
VFSLGSMVSDIPEKKAMEIADALGKIPQTVLWRYTGTPPPNLSKNTILVKWLPQNDLLGH
PKARAFITHSGSHGIYEGICNGVPMVMLPLFGDQMDNAKRMETRGAGVTLNVLEMTSADL
ANALKAVINDKSYKENIMHLSRLHKDRPIEPLDLAVFWVEFVMRHKGAPHLRPAAHDLTW
YQYHSLDVIGFLLAVVLGVVFITYKCCAFGCRKCFGKKGRVKKPHKSKAH


>Chicken_ugt1a1_mRNA
ATGGCCCTGGTCCTTCCTTCTCATCCACAAGTCTCGGTGTCGCTGCTTCTGCTGCTGTCT
GTGCTGAGCTTGGCTGCAGGTGGGAAGCTGCTGGTGGTGTCTGTGGATGGGAGTCCCTGG
TTCAGCGTGCTGGAAATGTTAGAAGTTCTGAAGCAGAAAGGACATGAAATAGTCGTTGTT
GCACCTGAAGCCAATTTAAATGTAAAGCCATCAGAGAGTTTTATTTTGAAAACCTACCCA
GCCTCTTTCACACAGGAAGAGATGGATGACAATTTCCAGGCATTTCTTAAGGATGCATTT
GAAGAAGGATCGTTTTTGGAACAATTTCATAGACTGCAAGAAAAAGTAAAAAGACTCTTT
GATGTAGGTTTCATATCCTGTGCATGGTTACTGAAGAACAAAGAGCTTATCAGATATCTT
GAGGAAAGTAACTTTGATGCTCTCTTCACTGACCCTGTGTTTCCTTGTGGAGCGATACTG
GCCGAGCATCTTTCCATCCCTTCTGTGTATTTCATGAGGGGAATGCCATGTGGATTAGAC
TTTGAGGCTACTCAATGTCCCAATCCCCCTTCTTATATCCCTAGGGCATTTACAGACCAT
ACCGATCACATGAACTTCCTCCAGCGTGTGAAGAATGTCATCTTTGATACCTCAAATCTT
TTTCTCTGTGACTTTATTTTTAAACCATATGAAAAACTGGCTTCTGAGTTCCTTCAGCGA
GATGTGACCGTGATAGATCTCTTACGTAAGGCTTCCGTATGGCTTCTGAGGTATGACTTT
GTGTTAGATTATCCAAGGCCATTGATGCCCAACATAATTGTGGTTGGAGGAATAAACTGT
GCTCACAAGCAGCTACCTCAGGAATTCGAAGCCATTGTAAATGCTTCCGGAGAACACGGT
ATTGTTGTCTTCTCCCTGGGCTCCATGGTCTCCGAGATCCCCATGAAGAAAGCCATGGAA
ATTGCAGATGCTTTGGGATCAGTCCCTCAAACGGTTTTGTGGCGATACACAGGAGAGGTG
CCCCCCAACCTGCCAAAGAACGTGAAGCTTGTCAAGTGGCTGCCACAGAATGACCTCCTA
GCTCATCCTAAGACTCGTGCCTTTATTACCCATGGAGGCTCACACGGTGTTTACGAGGGC
ATATGCAATGCAGTGCCAATGGTGCTAATGCCTTTATTTGGAGACCAGATGGACAATGCG
AAACGAGTAGAGTCGCGGGGAGCAGGATTGACACTGAATATACTAGAAATGACTTCGAAA
GACATATCCGATGCCCTGAAAGCAGTTATTAATGATAAAAAGTACAAAGAGAACATCCAG
CGTCTCTCAGACCTCCACCTTGACAGGCCCATCCACCCTCTGGACCTGGCTGTGCACTGG
GTGGAGTTTGTCATGAGACACAAAGGGGCCCCACACCTGCGCCCTGCTGCCCATGACCTG
AACTGGATTCAGTATCACTCCCTGGACGTCTTTGCCTTCCTCCTGGCTGTGGTGCTCCTC
TCCCTCTTCATTTCTGTGAAGTGCTGCATGTTCTGCTGCCGCAGGTGCTGCTTTAAGAAG
GGAAGAAAAAGCAAGTCAGGGAAATCAAAGACCCACTAGCAGATGAAAGCACTGATGGGA
GGCAAGACCTCTGCTCCAGGCCTCAAGGATCAGAGAAAGTCTTAAATTTCACTAAAATAA
TTACTAGCTTTCAATCAAGAAATAATATAATTCCTTTAGACTAACACCGAGTGTTGTTTC
ATTGATATTTTTTGTCTTTAATTAAGAATTAGTTACTAAAATAATTTGTACAGCAGTGCT
TCAGTCACTTGGGAAGATATCAGCGTGAAGTCCAAGGTGCCTGGCTTCCACGTCTTGTTG
TACAGAGGACTCGTGGTCGCATTTTTTTTTAACCTCTTTATGCAGTGGAGAAATACAGGA
TTTCATACGACTTTGCTCTGAGGGCTCTGTGAGGACCATTTGCTCCATCGTGTAAGATTG
TCAGGTTCATCAAGCACTTTGAAATCTTTGTACAGCTGCTGTTATAGAAGAGGCAAATGT
TATAATCTGACGTTGTATGTCACATAAGCCAAGCTAGCTGCACATCTTACGTAGGCTTTG
TGTGTGTTTACCATACCCTGAGTTCGATCCAGACTTCAGCATGGAAGTGGTTGTAAAGCC
ACTGGTGTTTCACCAAGTTCCCCATCGGGCAGAGTTCTGTCTCTGGAGCTCACCAGTTGG
GCGCTGTGATCTTTGGAAGCAGTTTTTTAAAACTATCTGATTTATTCTCTGTAAATGACG
TTAAGGTAAAAACCCAACCCCCAGTCTTTCAAATAAATCCCCATACAGT
>Chicken_UGT1A1_protein
MALVLPSHPQVSVSLLLLLSVLSLAAGGKLLVVSVDGSPWFSVLEMLEVLKQKGHEIVVV
APEANLNVKPSESFILKTYPASFTQEEMDDNFQAFLKDAFEEGSFLEQFHRLQEKVKRLF
DVGFISCAWLLKNKELIRYLEESNFDALFTDPVFPCGAILAEHLSIPSVYFMRGMPCGLD
FEATQCPNPPSYIPRAFTDHTDHMNFLQRVKNVIFDTSNLFLCDFIFKPYEKLASEFLQR
DVTVIDLLRKASVWLLRYDFVLDYPRPLMPNIIVVGGINCAHKQLPQEFEAIVNASGEHG
IVVFSLGSMVSEIPMKKAMEIADALGSVPQTVLWRYTGEVPPNLPKNVKLVKWLPQNDLL
AHPKTRAFITHGGSHGVYEGICNAVPMVLMPLFGDQMDNAKRVESRGAGLTLNILEMTSK
DISDALKAVINDKKYKENIQRLSDLHLDRPIHPLDLAVHWVEFVMRHKGAPHLRPAAHDL
NWIQYHSLDVFAFLLAVVLLSLFISVKCCMFCCRRCCFKKGRKSKSGKSKTH
>Chicken_ugt1a3_mRNA
ATGGCCCTGGTCCTTCCTTCTCATCCACAAGTCTCGGTGTCGCTGCTTCTGCTGCTGTCT
GTGCTGAGCTTGGCTGCAGGTGGGAAGCTGCTGGTGGTGTCTGTGGATGGCAGTCCCTGG
TTCAGCGTGCTGGAAATGTTAGAAGTTCTGAAGCAGAAAGGACATGAAATAGTCGTTGTT
GCACCTGAAGCCAGTTTAAATGTAAAGCCATCAGAGAGTTTTATTTTGAAAACCTACCCA
GCCTCTTCCAAACAGAAAGGGATGGCTGGCAATTTGCAGCTATTTTTACAGGAGGCACTT
GAAGAAGGATCATTTCTGGGAAGATTTTTTAGAGTACGTGAAAACATGAAAAACCTCTCA
GCGTCAGCCGTCATAGACTGTGAAAATTTACTGTACAACAAAGAACTTATCAAATATCTT
GAGGAGAGTAAATTTGATGCTCTCTTGACGGACCCCATATTATCATGTGGAGCAATACTG
GCTGAGTATCTTTCCATCCCTTCTGTGTATTTCATGAGGTTAATACCATGTGGATTCGAC
TCGGAGGCCTCTCAATGTCCCAGCCCCCCTTCTTATATCCCCAGGGCATTTTCAGACCTT
ACAGATCACATGAACTTCCTCCAGCGTGTGAAGAATGTCATCTTTGACACCTCAAATCTT
TTTCTCTGTGACTTTCTTTTTAAGCCATATGACAAACTGGCTTCTGAGTTCCTTCAGCGA
GATGTGACTTTGTTAGATGTCTTTCATAAGGCTTCCATATGGCTTCTGAGGTATGACTTT
GTGTTAGATTATCCAAGGCCATTGATGCCCAACATGATTGTAGTTGGAGGAGTAAACTGT
GCTCACAAGCAGCTACCTCAGGAATTCGAAGCCATTGTAAATGCTTCCGGAGAACACGGT
ATTGTTGTCTTCTCCCTGGGCTCCATGGTCTCCGAGATCCCCATGAAGAAAGCCATGGAA
ATTGCAGATGCTTTGGGATCAGTCCCTCAAACGGTTTTGTGGCGATACACAGGAGAGGTG
CCCCCCAACCTGCCAAAGAACGTGAAGCTTGTCAAGTGGCTGCCACAGAATGACCTCCTA
GCTCATCCTAAGACTCGTGCCTTTATTACCCATGGAGGCTCACACGGTGTTTACGAGGGC
ATATGCAATGCAGTGCCAATGGTGCTAATGCCTTTATTTGGAGACCAGATGGACAATGCG
AAACGAGTAGAGTCGCGGGGAGCAGGATTGACACTGAATATACTAGAAATGACTTCGAAA
GACATATCCGATGCCCTGAAAGCAGTTATTAATGATAAAAAGTACAAAGAGAACATCCAG
CGTCTCTCAGACCTCCACCTTGACAGGCCCATCCACCCTCTGGACCTGGCTGTGCACTGG
GTGGAGTTTGTCATGAGACACAAAGGGGCCCCACACCTGCGCCCTGCTGCCCATGACCTG
AACTGGATTCAGTATCACTCCCTGGACGTCTTTGCCTTCCTCCTGGCTGTGGTGCTCCTC
TCCCTCTTCATTTCTGTGAAGTGCTGCATGTTCTGCTGCCGCAGGTGCTGCTTTAAGAAG
GGAAGAAAAAGCAAGTCAGGGAAATCAAAGACCCACTAGCAGATGAAAGCACTGATGGGA
GGCAAGACCTCTGCTCCAGGCCTCAAGGATCAGAGAAAGTCTTAAATTTCACTAAAATAA
TTACTAGCTTTCAATCAAGAAATAATATAATTCCTTTAGACTAACACCGAGTGTTGTTTC
ATTGATATTTTTTGTCTTTAATTAAGAATTAGTTACTAAAATAATTTGTACAGCAGTGCT
TCAGTCACTTGGGAAGATATCAGCGTGAAGTCCAAGGTGCCTGGCTTCCACGTCTTGTTG
TACAGAGGACTCGTGGTCGCATTTTTTTTTAACCTCTTTATGCAGTGGAGAAATACAGGA
TTTCATACGACTTTGCTCTGAGGGCTCTGTGAGGACCATTTGCTCCATCGTGTAAGATTG
TCAGGTTCATCAAGCACTTTGAAATCTTTGTACAGCTGCTGTTATAGAAGAGGCAAATGT
TATAATCTGACGTTGTATGTCACATAAGCCAAGCTAGCTGCACATCTTACGTAGGCTTTG
TGTGTGTTTACCATACCCTGAGTTCGATCCAGACTTCAGCATGGAAGTGGTTGTAAAGCC
ACTGGTGTTTCACCAAGTTCCCCATCGGGCAGAGTTCTGTCTCTGGAGCTCACCAGTTGG
GCGCTGTGATCTTTGGAAGCAGTTTTTTAAAACTATCTGATTTATTCTCTGTAAATGACG
TTAAGGTAAAAACCCAACCCCCAGTCTTTCAAATAAATCCCCATACAGT
>Chicken_UGT1A3_protein
MALVLPSHPQVSVSLLLLLSVLSLAAGGKLLVVSVDGSPWFSVLEMLEVLKQKGHEIVVV
APEASLNVKPSESFILKTYPASSKQKGMAGNLQLFLQEALEEGSFLGRFFRVRENMKNLS
ASAVIDCENLLYNKELIKYLEESKFDALLTDPILSCGAILAEYLSIPSVYFMRLIPCGFD
SEASQCPSPPSYIPRAFSDLTDHMNFLQRVKNVIFDTSNLFLCDFLFKPYDKLASEFLQR
DVTLLDVFHKASIWLLRYDFVLDYPRPLMPNMIVVGGVNCAHKQLPQEFEAIVNASGEHG
IVVFSLGSMVSEIPMKKAMEIADALGSVPQTVLWRYTGEVPPNLPKNVKLVKWLPQNDLL
AHPKTRAFITHGGSHGVYEGICNAVPMVLMPLFGDQMDNAKRVESRGAGLTLNILEMTSK
DISDALKAVINDKKYKENIQRLSDLHLDRPIHPLDLAVHWVEFVMRHKGAPHLRPAAHDL
NWIQYHSLDVFAFLLAVVLLSLFISVKCCMFCCRRCCFKKGRKSKSGKSKTH
>Chicken_ugt1a4_mRNA
ATGGCCTCTTCACATCCAGGATTTCATTTTCTTGCCTCCTGGGCTGTGATTCTCCTGCTC
CTGAGGATCTTTTCTGAAGGTGGGAAGCTTTTGGTTATCCCTATTGATGGCAGTCACTGG
CTTAGCATGCGCCTGGTTGTGGAGCAGCTCAGACATAGAGGACATGAAATTGTGGTTGTT
GCTCCAGAGATAAATTTGCGAATAGGTGCGTCGATGCATTATAGCATGAAAACATACTCT
GTGTCTTACACCAGAGAGTTTGTGGAGGCAGAATTTAAAAAGCTTGGCTATAAGAGTTTC
ACACCTCAAACTTTCTTGGAAAAATTCTCAAAAATAACGAATATTACAACGATGTTTTTT
GATTCCTGCAAAAGGCTTCTTTCTAACAAAGAGCTGATGAAATACCTTGAAGAAAGCATG
TTTGATGGTGTCCTTATGGATCCTTTTTTTCCCTGTGGACAGATAGTGGCTGAACATCTC
TCCATACCTTCTGTGTACCTCGTACGGGGACTGCCGTGCAGCCTGGACTTCCATGCTACC
CTCTGCCCAAATCCTCCCTCCTACATTCCCAGGTTCTTCACGCACTACACAGATCGTATG
GGGTTCTTCCAGCGCCTGGGCAACCTCCTAGTTAGCTTGAGCAGTACCCTAACCTGTAGC
TTTCTTTATTCACCGTATGATCATTTGATCAAAGAATTCCTTCAACAAGAGGCAACACTG
CTTGAACTTTTAAGCCATGCATCTATTTGGCTTATGAAATACGACTTTGTGTTTGAGTAT
CCGAGGCCTGTGATGCCTAACATGGTCTTGATCGGAGGCATAACCTGCACTCAGGAAAAA
CAGATATCAAAGGAATTCGAAGCCATTGTAAATGCTTCCGGAGAACACGGTATTGTTGTC
TTCTCCCTGGGCTCCATGGTCTCCGAGATCCCCATGAAGAAAGCCATGGAAATTGCAGAT
GCTTTGGGATCAGTCCCTCAAACGGTTTTGTGGCGATACACAGGAGAGGTGCCCCCCAAC
CTGCCAAAGAACGTGAAGCTTGTCAAGTGGCTGCCACAGAATGACCTCCTAGCTCATCCT
AAGACTCGTGCCTTTATTACCCATGGAGGCTCACACGGTGTTTACGAGGGCATATGCAAT
GCAGTGCCAATGGTGCTAATGCCTTTATTTGGAGACCAGATGGACAATGCGAAACGAGTA
GAGTCGCGGGGAGCAGGATTGACACTGAATATACTAGAAATGACTTCGAAAGACATATCC
GATGCCCTGAAAGCAGTTATTAATGATAAAAAGTACAAAGAGAACATCCAGCGTCTCTCA
GACCTCCACCTTGACAGGCCCATCCACCCTCTGGACCTGGCTGTGCACTGGGTGGAGTTT
GTCATGAGACACAAAGGGGCCCCACACCTGCGCCCTGCTGCCCATGACCTGAACTGGATT
CAGTATCACTCCCTGGACGTCTTTGCCTTCCTCCTGGCTGTGGTGCTCCTCTCCCTCTTC
ATTTCTGTGAAGTGCTGCATGTTCTGCTGCCGCAGGTGCTGCTTTAAGAAGGGAAGAAAA
AGCAAGTCAGGGAAATCAAAGACCCACTAGCAGATGAAAGCACTGATGGGAGGCAAGACC
TCTGCTCCAGGCCTCAAGGATCAGAGAAAGTCTTAAATTTCACTAAAATAATTACTAGCT
TTCAATCAAGAAATAATATAATTCCTTTAGACTAACACCGAGTGTTGTTTCATTGATATT
TTTTGTCTTTAATTAAGAATTAGTTACTAAAATAATTTGTACAGCAGTGCTTCAGTCACT
TGGGAAGATATCAGCGTGAAGTCCAAGGTGCCTGGCTTCCACGTCTTGTTGTACAGAGGA
CTCGTGGTCGCATTTTTTTTTAACCTCTTTATGCAGTGGAGAAATACAGGATTTCATACG
ACTTTGCTCTGAGGGCTCTGTGAGGACCATTTGCTCCATCGTGTAAGATTGTCAGGTTCA
TCAAGCACTTTGAAATCTTTGTACAGCTGCTGTTATAGAAGAGGCAAATGTTATAATCTG
ACGTTGTATGTCACATAAGCCAAGCTAGCTGCACATCTTACGTAGGCTTTGTGTGTGTTT
ACCATACCCTGAGTTCGATCCAGACTTCAGCATGGAAGTGGTTGTAAAGCCACTGGTGTT
TCACCAAGTTCCCCATCGGGCAGAGTTCTGTCTCTGGAGCTCACCAGTTGGGCGCTGTGA
TCTTTGGAAGCAGTTTTTTAAAACTATCTGATTTATTCTCTGTAAATGACGTTAAGGTAA
AAACCCAACCCCCAGTCTTTCAAATAAATCCCCATACAGT
>Chicken_UGT1A4_protein
MASSHPGFHFLASWAVILLLLRIFSEGGKLLVIPIDGSHWLSMRLVVEQLRHRGHEIVVV
APEINLRIGASMHYSMKTYSVSYTREFVEAEFKKLGYKSFTPQTFLEKFSKITNITTMFF
DSCKRLLSNKELMKYLEESMFDGVLMDPFFPCGQIVAEHLSIPSVYLVRGLPCSLDFHAT
LCPNPPSYIPRFFTHYTDRMGFFQRLGNLLVSLSSTLTCSFLYSPYDHLIKEFLQQEATL
LELLSHASIWLMKYDFVFEYPRPVMPNMVLIGGITCTQEKQISKEFEAIVNASGEHGIVV
FSLGSMVSEIPMKKAMEIADALGSVPQTVLWRYTGEVPPNLPKNVKLVKWLPQNDLLAHP
KTRAFITHGGSHGVYEGICNAVPMVLMPLFGDQMDNAKRVESRGAGLTLNILEMTSKDIS
DALKAVINDKKYKENIQRLSDLHLDRPIHPLDLAVHWVEFVMRHKGAPHLRPAAHDLNWI
QYHSLDVFAFLLAVVLLSLFISVKCCMFCCRRCCFKKGRKSKSGKSKTH
>Chicken_ugt1a5_mRNA
ATGGCCCTGGTCCTTCCTTCTCATCCACAAGTCTCGGTGTCGCTGCTTCTGCTGCTGTCT
GTGCTCGGCTTGGCTGCAGGTGGGAAGCTGCTGGTGGTGCCTATAGATGGGAGTCATTGG
CTCAGCATGCGGGAAGTGTTGGACGAGCTCAGGCAGAAAGGACATGAAATAGTTGTCGTA
GCACCTGAAGTCAGTTTATATATAAAGCCATCAGAGAATTTTATTATGAAAATGTACCCA
GTCCCTTTCACACAGGAAGAGGTGGATGGCATGTTCCGGAGGACTGGTCAGGATGCATTT
ATGGAAGGATCCTTTCTGGAAAGATTTATTAAAGCATATCAAGGAGTGAAAAATAGTTCT
GCTATGTTCCTGTCTACTTGTGAACAATTACTATACAACAAAGAGCTTATCAGATATCTT
CAGGAGAATAAGTTTGATGCTGTCTTTACAGATCCAATACTACCTTGTGGGCAGATACTG
GCTGAGCATCTTTCAGTTCCATCTGTGTTTTATTTGCAGCAAATACCATGTGGCTTAGAA
TTTGAAGCCACTCAGTGTCCAAATCCCCCTTCTTACATCCCCAGGATATTTACAGACAAT
ACAGACCACATGAACTTCCTCCAGCGTGTGGAGAATGTCATCTTTTCAATATCAAATTTT
TTTCTATGTGATGTTGTGTTCCAACCATACGCAAAGCTGGCTTCTGAGTTTCTTCAGCAT
GATGTGACTGTGCCAGGTCTCTTAAGCAAGGCTTCCATTTGGCTCATTAAATTAGACTTT
GTTTTACACTATCCAAGACCACTGATGCCCAACATGATTATGGTTAGTGGAGTAAATTGT
GCCCACAAGAAGCTAACTCAGGAATTCGAAGCCATTGTAAATGCTTCCGGAGAACACGGT
ATTGTTGTCTTCTCCCTGGGCTCCATGGTCTCCGAGATCCCCATGAAGAAAGCCATGGAA
ATTGCAGATGCTTTGGGATCAGTCCCTCAAACGGTTTTGTGGCGATACACAGGAGAGGTG
CCCCCCAACCTGCCAAAGAACGTGAAGCTTGTCAAGTGGCTGCCACAGAATGACCTCCTA
GCTCATCCTAAGACTCGTGCCTTTATTACCCATGGAGGCTCACACGGTGTTTACGAGGGC
ATATGCAATGCAGTGCCAATGGTGCTAATGCCTTTATTTGGAGACCAGATGGACAATGCG
AAACGAGTAGAGTCGCGGGGAGCAGGATTGACACTGAATATACTAGAAATGACTTCGAAA
GACATATCCGATGCCCTGAAAGCAGTTATTAATGATAAAAAGTACAAAGAGAACATCCAG
CGTCTCTCAGACCTCCACCTTGACAGGCCCATCCACCCTCTGGACCTGGCTGTGCACTGG
GTGGAGTTTGTCATGAGACACAAAGGGGCCCCACACCTGCGCCCTGCTGCCCATGACCTG
AACTGGATTCAGTATCACTCCCTGGACGTCTTTGCCTTCCTCCTGGCTGTGGTGCTCCTC
TCCCTCTTCATTTCTGTGAAGTGCTGCATGTTCTGCTGCCGCAGGTGCTGCTTTAAGAAG
GGAAGAAAAAGCAAGTCAGGGAAATCAAAGACCCACTAGCAGATGAAAGCACTGATGGGA
GGCAAGACCTCTGCTCCAGGCCTCAAGGATCAGAGAAAGTCTTAAATTTCACTAAAATAA
TTACTAGCTTTCAATCAAGAAATAATATAATTCCTTTAGACTAACACCGAGTGTTGTTTC
ATTGATATTTTTTGTCTTTAATTAAGAATTAGTTACTAAAATAATTTGTACAGCAGTGCT
TCAGTCACTTGGGAAGATATCAGCGTGAAGTCCAAGGTGCCTGGCTTCCACGTCTTGTTG
TACAGAGGACTCGTGGTCGCATTTTTTTTTAACCTCTTTATGCAGTGGAGAAATACAGGA
TTTCATACGACTTTGCTCTGAGGGCTCTGTGAGGACCATTTGCTCCATCGTGTAAGATTG
TCAGGTTCATCAAGCACTTTGAAATCTTTGTACAGCTGCTGTTATAGAAGAGGCAAATGT
TATAATCTGACGTTGTATGTCACATAAGCCAAGCTAGCTGCACATCTTACGTAGGCTTTG
TGTGTGTTTACCATACCCTGAGTTCGATCCAGACTTCAGCATGGAAGTGGTTGTAAAGCC
ACTGGTGTTTCACCAAGTTCCCCATCGGGCAGAGTTCTGTCTCTGGAGCTCACCAGTTGG
GCGCTGTGATCTTTGGAAGCAGTTTTTTAAAACTATCTGATTTATTCTCTGTAAATGACG
TTAAGGTAAAAACCCAACCCCCAGTCTTTCAAATAAATCCCCATACAGT
>Chicken_UGT1A5_protein
MALVLPSHPQVSVSLLLLLSVLGLAAGGKLLVVPIDGSHWLSMREVLDELRQKGHEIVVV
APEVSLYIKPSENFIMKMYPVPFTQEEVDGMFRRTGQDAFMEGSFLERFIKAYQGVKNSS
AMFLSTCEQLLYNKELIRYLQENKFDAVFTDPILPCGQILAEHLSVPSVFYLQQIPCGLE
FEATQCPNPPSYIPRIFTDNTDHMNFLQRVENVIFSISNFFLCDVVFQPYAKLASEFLQH
DVTVPGLLSKASIWLIKLDFVLHYPRPLMPNMIMVSGVNCAHKKLTQEFEAIVNASGEHG
IVVFSLGSMVSEIPMKKAMEIADALGSVPQTVLWRYTGEVPPNLPKNVKLVKWLPQNDLL
AHPKTRAFITHGGSHGVYEGICNAVPMVLMPLFGDQMDNAKRVESRGAGLTLNILEMTSK
DISDALKAVINDKKYKENIQRLSDLHLDRPIHPLDLAVHWVEFVMRHKGAPHLRPAAHDL
NWIQYHSLDVFAFLLAVVLLSLFISVKCCMFCCRRCCFKKGRKSKSGKSKTH
>Chicken_ugt1a6_mRNA
ATGGCCCTGGTCCTTCCTTCTCATCCACAAGTCTTGGTGTCGCTGCTTCTGCTGCTGTCT
GTGCTCGGCTTGGCTGCAGGTGGGAAGCTGCTGGTGGTGCCTGTAGATGGGAGTCACTGG
CTCAGTATGCGGGAAGTGTTAGATGGACTTAGGCAGAAAGGACATGAAATAGTTGTCGTA
GCACCTGAAGTCAATGTACACATAAAGCCAACACAGAATTTTGTTATGAAAATGTACCCA
GTCCCTTTCACACAGGAAGAGATGGATAGCAGTTTCCGGGAATTTTCTCAGGATGTGTTT
GCAGAAGGATCCTTTCTGGAAAAGCTTGCTACAATTCGTCAACGTCTTCAAAGAATGTCT
GCCATATTCCTGTCTACTTGTGAGCATTTACTGTACAACAAAGAGCTCATCAGATATCTT
CAGGAATATGAGTTTGATGCTCTCTTTACAGACCCATTTTTTCCTTGTGGGCAGATACTG
GCTGAGCACCTTTCAATCCCTTCTGTGTTTCTTTTACAGCAAATACCATGTGGCTTAGAT
ATTGATGCCACTCAATGTCCCAACCCCCCTTCTTACGTTCCCAGGATTTTCAGTGGCAAT
TCAGACCACATGAACTTTCTCCAGCGTGTAAAGAATATTATTTTTGACATCCCACATTCT
ATTCTTTGTCATCTTCTCTTTCAACCATACACAAAACTGGCTTCTGAGTTCCTTCAGCGG
GATGTGACTGTATTAGATCTCTTACGCAAGGCATCTATTTGGCTTGTACGATTTGACTTT
GTTTTCCATTATCCAAAACCATTGATGCCAAACATGATCATAATTGGAGGAATAACCTGC
ACTCATAAGAAGTTATCTCAGGAATTCGAAGCCATTGTAAATGCTTCCGGAGAACACGGT
ATTGTTGTCTTCTCCCTGGGCTCCATGGTCTCCGAGATCCCCATGAAGAAAGCCATGGAA
ATTGCAGATGCTTTGGGATCAGTCCCTCAAACGGTTTTGTGGCGATACACAGGAGAGGTG
CCCCCCAACCTGCCAAAGAACGTGAAGCTTGTCAAGTGGCTGCCACAGAATGACCTCCTA
GCTCATCCTAAGACTCGTGCCTTTATTACCCATGGAGGCTCACACGGTGTTTACGAGGGC
ATATGCAATGCAGTGCCAATGGTGCTAATGCCTTTATTTGGAGACCAGATGGACAATGCG
AAACGAGTAGAGTCGCGGGGAGCAGGATTGACACTGAATATACTAGAAATGACTTCGAAA
GACATATCCGATGCCCTGAAAGCAGTTATTAATGATAAAAAGTACAAAGAGAACATCCAG
CGTCTCTCAGACCTCCACCTTGACAGGCCCATCCACCCTCTGGACCTGGCTGTGCACTGG
GTGGAGTTTGTCATGAGACACAAAGGGGCCCCACACCTGCGCCCTGCTGCCCATGACCTG
AACTGGATTCAGTATCACTCCCTGGACGTCTTTGCCTTCCTCCTGGCTGTGGTGCTCCTC
TCCCTCTTCATTTCTGTGAAGTGCTGCATGTTCTGCTGCCGCAGGTGCTGCTTTAAGAAG
GGAAGAAAAAGCAAGTCAGGGAAATCAAAGACCCACTAGCAGATGAAAGCACTGATGGGA
GGCAAGACCTCTGCTCCAGGCCTCAAGGATCAGAGAAAGTCTTAAATTTCACTAAAATAA
TTACTAGCTTTCAATCAAGAAATAATATAATTCCTTTAGACTAACACCGAGTGTTGTTTC
ATTGATATTTTTTGTCTTTAATTAAGAATTAGTTACTAAAATAATTTGTACAGCAGTGCT
TCAGTCACTTGGGAAGATATCAGCGTGAAGTCCAAGGTGCCTGGCTTCCACGTCTTGTTG
TACAGAGGACTCGTGGTCGCATTTTTTTTTAACCTCTTTATGCAGTGGAGAAATACAGGA
TTTCATACGACTTTGCTCTGAGGGCTCTGTGAGGACCATTTGCTCCATCGTGTAAGATTG
TCAGGTTCATCAAGCACTTTGAAATCTTTGTACAGCTGCTGTTATAGAAGAGGCAAATGT
TATAATCTGACGTTGTATGTCACATAAGCCAAGCTAGCTGCACATCTTACGTAGGCTTTG
TGTGTGTTTACCATACCCTGAGTTCGATCCAGACTTCAGCATGGAAGTGGTTGTAAAGCC
ACTGGTGTTTCACCAAGTTCCCCATCGGGCAGAGTTCTGTCTCTGGAGCTCACCAGTTGG
GCGCTGTGATCTTTGGAAGCAGTTTTTTAAAACTATCTGATTTATTCTCTGTAAATGACG
TTAAGGTAAAAACCCAACCCCCAGTCTTTCAAATAAATCCCCATACAGT
>Chicken_UGT1A6_protein
MALVLPSHPQVLVSLLLLLSVLGLAAGGKLLVVPVDGSHWLSMREVLDGLRQKGHEIVVV
APEVNVHIKPTQNFVMKMYPVPFTQEEMDSSFREFSQDVFAEGSFLEKLATIRQRLQRMS
AIFLSTCEHLLYNKELIRYLQEYEFDALFTDPFFPCGQILAEHLSIPSVFLLQQIPCGLD
IDATQCPNPPSYVPRIFSGNSDHMNFLQRVKNIIFDIPHSILCHLLFQPYTKLASEFLQR
DVTVLDLLRKASIWLVRFDFVFHYPKPLMPNMIIIGGITCTHKKLSQEFEAIVNASGEHG
IVVFSLGSMVSEIPMKKAMEIADALGSVPQTVLWRYTGEVPPNLPKNVKLVKWLPQNDLL
AHPKTRAFITHGGSHGVYEGICNAVPMVLMPLFGDQMDNAKRVESRGAGLTLNILEMTSK
DISDALKAVINDKKYKENIQRLSDLHLDRPIHPLDLAVHWVEFVMRHKGAPHLRPAAHDL
NWIQYHSLDVFAFLLAVVLLSLFISVKCCMFCCRRCCFKKGRKSKSGKSKTH
>Chicken_ugt1a7_mRNA
ATGGCCCTGGTCCTTCCTTCTCATCCACAAGTCTCGGTGTCGCTGCTTCTGCTGCTGTCT
GTGCTCAGCTTGGCTGCAGGTGGGAAGCTGCTGGTAGTGCCAGTAGGTGGGAGCCATTGG
CTCAGCATGCAGGAAGTGTTAGATGGACTTAGGCAGAAAGGACATGAAATAGTCATTGTT
TCACCTGAATTCAATTTATTTGTAAAGCCATCAAACAATTTTACAATGAAGCTGTACCAA
GTCCCCGTAACAGAGGAAGAAATAAACGGAGATTTCCAGGCATTTTTAAAGGAGGCATTT
GAAGAAGGATCATTTGTGGAACGTTTTCTTAGAGTACGAGAAAGAGTGAAAAAACTCTAT
GAGTTGGGCTTCATAGCCTGTGAACAGTTACTGAAGAACAAAGAGCTTATAAGATATCTC
GAGGAGAGTAACTTTGATGCTCTCTTCACTGACCCTGTATTGCCCTGCGGGGCTATAGTG
GCTGAACATCTTTCCATCCCTTCTGTGTATTTACTGAGGGGAATACCATGTGGATTACAT
CTTGAGGCCACTCAGTGTCCCAGTCCCCCTTCTTATATTCCCAGGCTATTTACAGACCAT
ACCGATCACATGAACTTCCTCCAGCGTGTGAAGAATGTCATCTTTGATACCTCAAATCTT
TTTCTCTGTGACTTTCTTTTTAAACCATATGAAAAACTGGCTTCTGAGTTCCTTCAGCGA
GATGTGACCGTGCTAGATCTCTTACGCAAGGCTTCCATATGGCTTCTGAGGTATGACTTT
GTGTTAGATTATCCAGGACCACTGATGCCCAACATAATTGTGGTTGGAGGAGTAAACTGT
GCTCACAAGCAGCTACCTCAGGAATTCGAAGCCATTGTAAATGCTTCCGGAGAACACGGT
ATTGTTGTCTTCTCCCTGGGCTCCATGGTCTCCGAGATCCCCATGAAGAAAGCCATGGAA
ATTGCAGATGCTTTGGGATCAGTCCCTCAAACGGTTTTGTGGCGATACACAGGAGAGGTG
CCCCCCAACCTGCCAAAGAACGTGAAGCTTGTCAAGTGGCTGCCACAGAATGACCTCCTA
GCTCATCCTAAGACTCGTGCCTTTATTACCCATGGAGGCTCACACGGTGTTTACGAGGGC
ATATGCAATGCAGTGCCAATGGTGCTAATGCCTTTATTTGGAGACCAGATGGACAATGCG
AAACGAGTAGAGTCGCGGGGAGCAGGATTGACACTGAATATACTAGAAATGACTTCGAAA
GACATATCCGATGCCCTGAAAGCAGTTATTAATGATAAAAAGTACAAAGAGAACATCCAG
CGTCTCTCAGACCTCCACCTTGACAGGCCCATCCACCCTCTGGACCTGGCTGTGCACTGG
GTGGAGTTTGTCATGAGACACAAAGGGGCCCCACACCTGCGCCCTGCTGCCCATGACCTG
AACTGGATTCAGTATCACTCCCTGGACGTCTTTGCCTTCCTCCTGGCTGTGGTGCTCCTC
TCCCTCTTCATTTCTGTGAAGTGCTGCATGTTCTGCTGCCGCAGGTGCTGCTTTAAGAAG
GGAAGAAAAAGCAAGTCAGGGAAATCAAAGACCCACTAGCAGATGAAAGCACTGATGGGA
GGCAAGACCTCTGCTCCAGGCCTCAAGGATCAGAGAAAGTCTTAAATTTCACTAAAATAA
TTACTAGCTTTCAATCAAGAAATAATATAATTCCTTTAGACTAACACCGAGTGTTGTTTC
ATTGATATTTTTTGTCTTTAATTAAGAATTAGTTACTAAAATAATTTGTACAGCAGTGCT
TCAGTCACTTGGGAAGATATCAGCGTGAAGTCCAAGGTGCCTGGCTTCCACGTCTTGTTG
TACAGAGGACTCGTGGTCGCATTTTTTTTTAACCTCTTTATGCAGTGGAGAAATACAGGA
TTTCATACGACTTTGCTCTGAGGGCTCTGTGAGGACCATTTGCTCCATCGTGTAAGATTG
TCAGGTTCATCAAGCACTTTGAAATCTTTGTACAGCTGCTGTTATAGAAGAGGCAAATGT
TATAATCTGACGTTGTATGTCACATAAGCCAAGCTAGCTGCACATCTTACGTAGGCTTTG
TGTGTGTTTACCATACCCTGAGTTCGATCCAGACTTCAGCATGGAAGTGGTTGTAAAGCC
ACTGGTGTTTCACCAAGTTCCCCATCGGGCAGAGTTCTGTCTCTGGAGCTCACCAGTTGG
GCGCTGTGATCTTTGGAAGCAGTTTTTTAAAACTATCTGATTTATTCTCTGTAAATGACG
TTAAGGTAAAAACCCAACCCCCAGTCTTTCAAATAAATCCCCATACAGT
>Chicken_UGT1A7_protein
MALVLPSHPQVSVSLLLLLSVLSLAAGGKLLVVPVGGSHWLSMQEVLDGLRQKGHEIVIV
SPEFNLFVKPSNNFTMKLYQVPVTEEEINGDFQAFLKEAFEEGSFVERFLRVRERVKKLY
ELGFIACEQLLKNKELIRYLEESNFDALFTDPVLPCGAIVAEHLSIPSVYLLRGIPCGLH
LEATQCPSPPSYIPRLFTDHTDHMNFLQRVKNVIFDTSNLFLCDFLFKPYEKLASEFLQR
DVTVLDLLRKASIWLLRYDFVLDYPGPLMPNIIVVGGVNCAHKQLPQEFEAIVNASGEHG
IVVFSLGSMVSEIPMKKAMEIADALGSVPQTVLWRYTGEVPPNLPKNVKLVKWLPQNDLL
AHPKTRAFITHGGSHGVYEGICNAVPMVLMPLFGDQMDNAKRVESRGAGLTLNILEMTSK
DISDALKAVINDKKYKENIQRLSDLHLDRPIHPLDLAVHWVEFVMRHKGAPHLRPAAHDL
NWIQYHSLDVFAFLLAVVLLSLFISVKCCMFCCRRCCFKKGRKSKSGKSKTH
>Chicken_ugt1a8_mRNA
ATGGATTCCTTTTCACCTTGCAACATGTTGATGGCAGTGCTTCTCCCCTTCTTGTGCTAC
TTGAATACTGCTGCTGCTGGGAAGCTGCTGGTGATCCCGATGGACGGCAGTCACTGGCTC
AGTATGAAGGAAGTGCTGGCTGAGCTGAGCAGTAGAGGGCATGAAATAGTTGTTGTAGCA
CCAGACAGCAGTATCCTCATAGATTCTTCGGGGAATTACACGATGAAGACGTATCCTGTA
CCATACAAGCAGGAAGAGATGGAAGAGCTTTTGCATACTATTGGTACAACCAGTTTCAGT
GAATTTCCTCTTCTTACCAGACTTTTGGATACTTGGGAACATTTTAGAAAGACTTCTGCT
ATGTTTCAAGCTGCCTGCAGTTCCTTACTGTACAAAGAAGAACTGATGAAATTTATGGAA
GAAAGCAAATTTGATGCAGTCTTTACAGATCCTCTGACACCCTGTGGACAAATAGTTGCT
CTGCATTTGTCTATTCCTACCATCTTCTTCTTGAGGGGCGTTCCATGTTCTATAGACATT
TATGCTGCCCAGAGTCCAAGCCCACCGTCCTATGTCCCGCGATTGTTTTCATACAGTACA
GATCATATGACATTTCCTCAGAGAGTGAAGAACTTACTGATCAGCATTTCAGAGTATTTT
ACCTGCAGTACCATCTTTTCACCATTTGAAAGGCTGGCCTCAGACTTTCTCCAACAGCCT
ATGACATTGACACAGCTTCTAAGTCACGGATCTATTTGGCTGAAGAGAACTGACTTTGCC
TTTGACTATCCCATGCCTGTGATGCCTAATATGGTTTTCATTGGAGGCATAAACTGTGGA
AGGAAGAAGCTGTTAGCCCAGGAATTCGAAGCCATTGTAAATGCTTCCGGAGAACACGGT
ATTGTTGTCTTCTCCCTGGGCTCCATGGTCTCCGAGATCCCCATGAAGAAAGCCATGGAA
ATTGCAGATGCTTTGGGATCAGTCCCTCAAACGGTTTTGTGGCGATACACAGGAGAGGTG
CCCCCCAACCTGCCAAAGAACGTGAAGCTTGTCAAGTGGCTGCCACAGAATGACCTCCTA
GCTCATCCTAAGACTCGTGCCTTTATTACCCATGGAGGCTCACACGGTGTTTACGAGGGC
ATATGCAATGCAGTGCCAATGGTGCTAATGCCTTTATTTGGAGACCAGATGGACAATGCG
AAACGAGTAGAGTCGCGGGGAGCAGGATTGACACTGAATATACTAGAAATGACTTCGAAA
GACATATCCGATGCCCTGAAAGCAGTTATTAATGATAAAAAGTACAAAGAGAACATCCAG
CGTCTCTCAGACCTCCACCTTGACAGGCCCATCCACCCTCTGGACCTGGCTGTGCACTGG
GTGGAGTTTGTCATGAGACACAAAGGGGCCCCACACCTGCGCCCTGCTGCCCATGACCTG
AACTGGATTCAGTATCACTCCCTGGACGTCTTTGCCTTCCTCCTGGCTGTGGTGCTCCTC
TCCCTCTTCATTTCTGTGAAGTGCTGCATGTTCTGCTGCCGCAGGTGCTGCTTTAAGAAG
GGAAGAAAAAGCAAGTCAGGGAAATCAAAGACCCACTAGCAGATGAAAGCACTGATGGGA
GGCAAGACCTCTGCTCCAGGCCTCAAGGATCAGAGAAAGTCTTAAATTTCACTAAAATAA
TTACTAGCTTTCAATCAAGAAATAATATAATTCCTTTAGACTAACACCGAGTGTTGTTTC
ATTGATATTTTTTGTCTTTAATTAAGAATTAGTTACTAAAATAATTTGTACAGCAGTGCT
TCAGTCACTTGGGAAGATATCAGCGTGAAGTCCAAGGTGCCTGGCTTCCACGTCTTGTTG
TACAGAGGACTCGTGGTCGCATTTTTTTTTAACCTCTTTATGCAGTGGAGAAATACAGGA
TTTCATACGACTTTGCTCTGAGGGCTCTGTGAGGACCATTTGCTCCATCGTGTAAGATTG
TCAGGTTCATCAAGCACTTTGAAATCTTTGTACAGCTGCTGTTATAGAAGAGGCAAATGT
TATAATCTGACGTTGTATGTCACATAAGCCAAGCTAGCTGCACATCTTACGTAGGCTTTG
TGTGTGTTTACCATACCCTGAGTTCGATCCAGACTTCAGCATGGAAGTGGTTGTAAAGCC
ACTGGTGTTTCACCAAGTTCCCCATCGGGCAGAGTTCTGTCTCTGGAGCTCACCAGTTGG
GCGCTGTGATCTTTGGAAGCAGTTTTTTAAAACTATCTGATTTATTCTCTGTAAATGACG
TTAAGGTAAAAACCCAACCCCCAGTCTTTCAAATAAATCCCCATACAGT
>Chicken_UGT1A8_protein
MDSFSPCNMLMAVLLPFLCYLNTAAAGKLLVIPMDGSHWLSMKEVLAELSSRGHEIVVVA
PDSSILIDSSGNYTMKTYPVPYKQEEMEELLHTIGTTSFSEFPLLTRLLDTWEHFRKTSA
MFQAACSSLLYKEELMKFMEESKFDAVFTDPLTPCGQIVALHLSIPTIFFLRGVPCSIDI
YAAQSPSPPSYVPRLFSYSTDHMTFPQRVKNLLISISEYFTCSTIFSPFERLASDFLQQP
MTLTQLLSHGSIWLKRTDFAFDYPMPVMPNMVFIGGINCGRKKLLAQEFEAIVNASGEHG
IVVFSLGSMVSEIPMKKAMEIADALGSVPQTVLWRYTGEVPPNLPKNVKLVKWLPQNDLL
AHPKTRAFITHGGSHGVYEGICNAVPMVLMPLFGDQMDNAKRVESRGAGLTLNILEMTSK
DISDALKAVINDKKYKENIQRLSDLHLDRPIHPLDLAVHWVEFVMRHKGAPHLRPAAHDL
NWIQYHSLDVFAFLLAVVLLSLFISVKCCMFCCRRCCFKKGRKSKSGKSKTH
>Chicken_ugt1a9_mRNA
ATGGCTCTTCTATTTCTGTGTTTTTACCCACGTACTGGGATATTTTTTCTTCTTCTGTCA
TCTTTAATCTTTGCTGAATGTGGAAAGATCCTGGTGATACCTCAGGATGGAAGTCATTGG
CTCAGTATGCAACCAGTAGTAGGAAAACTCCAGCAAAATGGACATGATGTTGTTGTGGTT
GTACCGTCATCAAGTTTGTTTATGAAGTCAAAGGAGCATCAGAATTATACAGTGAAAGTG
TATCGAATACCTTACGAAGAAGAACATTTACATCTTGTGCTCAAGTCATTTGTTAATGAT
CATTTTACTGAACAATCTTTATTGAATATTATTATTACAATGTATCAAAACATTATAGAA
ATTTCCAGGTTTTTTTTCACCACCTGTGAGAGCCTGTTGCACAACAAAGAAATGATGCAG
TATTTGAGAAAGAGCAAATTTGACGTTGTTTTCACAGATCCAATTCTGATGTGTGGACCA
ATACTTGCTGATTATCTTTCAGTTCCTTCTGTCTACTTCTTGCGAGGATTTCCTTGTGGT
ATGGATTCAAAAGCTACCCAGTGTCCAAGCCCTCCTTCTTATGTTCCCAGGCTCTTCCTA
AATAATTCAGATAGCATGACATTTGCTCAACGCATGAAAAACATGCTGGTCAGTATACTG
GAGCTTGTTTACTGTCAGCCTTTATTCACTCAGTTTGAAGAACTTGCATATGAGATTTTG
CAAAAGAAAGTGACAGCTACAGACCTTCTAAGCCATGGATCTGTCTGGCTCATGAGATAT
GATTTTGTGTTTGAATTCCCAAGACCAACAATGCCAAACATGGTTTTTATTGGAGGGATA
AACTGTGCTCAGAAGAACAAGCTGTCTCAGGAATTCGAAGCCATTGTAAATGCTTCCGGA
GAACACGGTATTGTTGTCTTCTCCCTGGGCTCCATGGTCTCCGAGATCCCCATGAAGAAA
GCCATGGAAATTGCAGATGCTTTGGGATCAGTCCCTCAAACGGTTTTGTGGCGATACACA
GGAGAGGTGCCCCCCAACCTGCCAAAGAACGTGAAGCTTGTCAAGTGGCTGCCACAGAAT
GACCTCCTAGCTCATCCTAAGACTCGTGCCTTTATTACCCATGGAGGCTCACACGGTGTT
TACGAGGGCATATGCAATGCAGTGCCAATGGTGCTAATGCCTTTATTTGGAGACCAGATG
GACAATGCGAAACGAGTAGAGTCGCGGGGAGCAGGATTGACACTGAATATACTAGAAATG
ACTTCGAAAGACATATCCGATGCCCTGAAAGCAGTTATTAATGATAAAAAGTACAAAGAG
AACATCCAGCGTCTCTCAGACCTCCACCTTGACAGGCCCATCCACCCTCTGGACCTGGCT
GTGCACTGGGTGGAGTTTGTCATGAGACACAAAGGGGCCCCACACCTGCGCCCTGCTGCC
CATGACCTGAACTGGATTCAGTATCACTCCCTGGACGTCTTTGCCTTCCTCCTGGCTGTG
GTGCTCCTCTCCCTCTTCATTTCTGTGAAGTGCTGCATGTTCTGCTGCCGCAGGTGCTGC
TTTAAGAAGGGAAGAAAAAGCAAGTCAGGGAAATCAAAGACCCACTAGCAGATGAAAGCA
CTGATGGGAGGCAAGACCTCTGCTCCAGGCCTCAAGGATCAGAGAAAGTCTTAAATTTCA
CTAAAATAATTACTAGCTTTCAATCAAGAAATAATATAATTCCTTTAGACTAACACCGAG
TGTTGTTTCATTGATATTTTTTGTCTTTAATTAAGAATTAGTTACTAAAATAATTTGTAC
AGCAGTGCTTCAGTCACTTGGGAAGATATCAGCGTGAAGTCCAAGGTGCCTGGCTTCCAC
GTCTTGTTGTACAGAGGACTCGTGGTCGCATTTTTTTTTAACCTCTTTATGCAGTGGAGA
AATACAGGATTTCATACGACTTTGCTCTGAGGGCTCTGTGAGGACCATTTGCTCCATCGT
GTAAGATTGTCAGGTTCATCAAGCACTTTGAAATCTTTGTACAGCTGCTGTTATAGAAGA
GGCAAATGTTATAATCTGACGTTGTATGTCACATAAGCCAAGCTAGCTGCACATCTTACG
TAGGCTTTGTGTGTGTTTACCATACCCTGAGTTCGATCCAGACTTCAGCATGGAAGTGGT
TGTAAAGCCACTGGTGTTTCACCAAGTTCCCCATCGGGCAGAGTTCTGTCTCTGGAGCTC
ACCAGTTGGGCGCTGTGATCTTTGGAAGCAGTTTTTTAAAACTATCTGATTTATTCTCTG
TAAATGACGTTAAGGTAAAAACCCAACCCCCAGTCTTTCAAATAAATCCCCATACAGT
>Chicken_UGT1A9_protein
MALLFLCFYPRTGIFFLLLSSLIFAECGKILVIPQDGSHWLSMQPVVGKLQQNGHDVVVV
VPSSSLFMKSKEHQNYTVKVYRIPYEEEHLHLVLKSFVNDHFTEQSLLNIIITMYQNIIE
ISRFFFTTCESLLHNKEMMQYLRKSKFDVVFTDPILMCGPILADYLSVPSVYFLRGFPCG
MDSKATQCPSPPSYVPRLFLNNSDSMTFAQRMKNMLVSILELVYCQPLFTQFEELAYEIL
QKKVTATDLLSHGSVWLMRYDFVFEFPRPTMPNMVFIGGINCAQKNKLSQEFEAIVNASG
EHGIVVFSLGSMVSEIPMKKAMEIADALGSVPQTVLWRYTGEVPPNLPKNVKLVKWLPQN
DLLAHPKTRAFITHGGSHGVYEGICNAVPMVLMPLFGDQMDNAKRVESRGAGLTLNILEM
TSKDISDALKAVINDKKYKENIQRLSDLHLDRPIHPLDLAVHWVEFVMRHKGAPHLRPAA
HDLNWIQYHSLDVFAFLLAVVLLSLFISVKCCMFCCRRCCFKKGRKSKSGKSKTH
>Chicken_ugt1a10_mRNA
ATGACATTGCGGCTCTGCTATCCACTTGCTGCCTGGATTTTTATCCTCCTCCTTCCTGGC
CTGTCTGAAGGAGGGAAACTCCTGGTGGTGCCCATGATTGGAAGCCACTGGCTAAGCATG
AAGGAAGTAGTTCAGAAGCTTGCTGAAAAAGGACATGAAGTGGTGGTGCTTAAACCAGAA
GTCAGCTGGAATACGGGAGACAAACACAACCATGCATACACTGTGAAAACATACCCAGTG
TCCACCAAGTTAGAAGAACTGGATAATGCCTTTAAAGTGTATGTTGCTACTCACCTGAAG
GGTCTGCCTTTCCCACTGTATGCTTTAGCACTCTACAACATCTCAACATATCTTTTTGAA
TCCTTCTATGCTCAGTGCAAGGAACTGTTCAGCAGCACGGAAACCCTGCAGTATTTGAAT
CAAAGCAGCTTTGATGCAGTCCTCACAGACCCTCTTTTTATGTGTGGAGCAACAGTTGCT
AATTACCTTTCACTTCCATTTGTGTTCTTCATGAGAGGATTACCTTGCAATCTGCACTTC
GAAGCAGCACAGTGCCCAAGCCCTCTCTCATATGTCCCGAGAACATTTTCATTCAGCTCA
GACCACATGACGTTTTTCCAGAGAGTGGAAAATACACTGATTTCATTCCTGGAGCTCTTT
TACTGTTATGGTTACTATCAAGCTGCAATACAGCTTTCCTCTGAAGTTCTTCAAAGGGAT
GTAACTCCGCTGGACCTCCTGAACTCTGCTTCTATTTCAATAATGAGGTTTGACTTTGTG
TTTGAGTATCCCAGACCAGTGATGCCCAATATGGTCTTTGTTGGAGGTATGAACTGTGCT
GAGAAGAAACCACTGCCAAAGGAATTCGAAGCCATTGTAAATGCTTCCGGAGAACACGGT
ATTGTTGTCTTCTCCCTGGGCTCCATGGTCTCCGAGATCCCCATGAAGAAAGCCATGGAA
ATTGCAGATGCTTTGGGATCAGTCCCTCAAACGGTTTTGTGGCGATACACAGGAGAGGTG
CCCCCCAACCTGCCAAAGAACGTGAAGCTTGTCAAGTGGCTGCCACAGAATGACCTCCTA
GCTCATCCTAAGACTCGTGCCTTTATTACCCATGGAGGCTCACACGGTGTTTACGAGGGC
ATATGCAATGCAGTGCCAATGGTGCTAATGCCTTTATTTGGAGACCAGATGGACAATGCG
AAACGAGTAGAGTCGCGGGGAGCAGGATTGACACTGAATATACTAGAAATGACTTCGAAA
GACATATCCGATGCCCTGAAAGCAGTTATTAATGATAAAAAGTACAAAGAGAACATCCAG
CGTCTCTCAGACCTCCACCTTGACAGGCCCATCCACCCTCTGGACCTGGCTGTGCACTGG
GTGGAGTTTGTCATGAGACACAAAGGGGCCCCACACCTGCGCCCTGCTGCCCATGACCTG
AACTGGATTCAGTATCACTCCCTGGACGTCTTTGCCTTCCTCCTGGCTGTGGTGCTCCTC
TCCCTCTTCATTTCTGTGAAGTGCTGCATGTTCTGCTGCCGCAGGTGCTGCTTTAAGAAG
GGAAGAAAAAGCAAGTCAGGGAAATCAAAGACCCACTAGCAGATGAAAGCACTGATGGGA
GGCAAGACCTCTGCTCCAGGCCTCAAGGATCAGAGAAAGTCTTAAATTTCACTAAAATAA
TTACTAGCTTTCAATCAAGAAATAATATAATTCCTTTAGACTAACACCGAGTGTTGTTTC
ATTGATATTTTTTGTCTTTAATTAAGAATTAGTTACTAAAATAATTTGTACAGCAGTGCT
TCAGTCACTTGGGAAGATATCAGCGTGAAGTCCAAGGTGCCTGGCTTCCACGTCTTGTTG
TACAGAGGACTCGTGGTCGCATTTTTTTTTAACCTCTTTATGCAGTGGAGAAATACAGGA
TTTCATACGACTTTGCTCTGAGGGCTCTGTGAGGACCATTTGCTCCATCGTGTAAGATTG
TCAGGTTCATCAAGCACTTTGAAATCTTTGTACAGCTGCTGTTATAGAAGAGGCAAATGT
TATAATCTGACGTTGTATGTCACATAAGCCAAGCTAGCTGCACATCTTACGTAGGCTTTG
TGTGTGTTTACCATACCCTGAGTTCGATCCAGACTTCAGCATGGAAGTGGTTGTAAAGCC
ACTGGTGTTTCACCAAGTTCCCCATCGGGCAGAGTTCTGTCTCTGGAGCTCACCAGTTGG
GCGCTGTGATCTTTGGAAGCAGTTTTTTAAAACTATCTGATTTATTCTCTGTAAATGACG
TTAAGGTAAAAACCCAACCCCCAGTCTTTCAAATAAATCCCCATACAGT
>Chicken_UGT1A10_protein
MTLRLCYPLAAWIFILLLPGLSEGGKLLVVPMIGSHWLSMKEVVQKLAEKGHEVVVLKPE
VSWNTGDKHNHAYTVKTYPVSTKLEELDNAFKVYVATHLKGLPFPLYALALYNISTYLFE
SFYAQCKELFSSTETLQYLNQSSFDAVLTDPLFMCGATVANYLSLPFVFFMRGLPCNLHF
EAAQCPSPLSYVPRTFSFSSDHMTFFQRVENTLISFLELFYCYGYYQAAIQLSSEVLQRD
VTPLDLLNSASISIMRFDFVFEYPRPVMPNMVFVGGMNCAEKKPLPKEFEAIVNASGEHG
IVVFSLGSMVSEIPMKKAMEIADALGSVPQTVLWRYTGEVPPNLPKNVKLVKWLPQNDLL
AHPKTRAFITHGGSHGVYEGICNAVPMVLMPLFGDQMDNAKRVESRGAGLTLNILEMTSK
DISDALKAVINDKKYKENIQRLSDLHLDRPIHPLDLAVHWVEFVMRHKGAPHLRPAAHDL
NWIQYHSLDVFAFLLAVVLLSLFISVKCCMFCCRRCCFKKGRKSKSGKSKTH
>Chicken_ugt1a11_mRNA
ATGACGTTGCGGCTCTGCTATCCACTTGCTGCCTGGATTTTTATCCTCCTCCTTCCTGGC
CTGTCTGAAGGAGGGAAGCTCCTGGTGGTGCCCATGGTTGGAAGCCACTGGCTAAGCATG
AAGGAAGTAGTTCAGAAGCTCGCCGAGAGGGGACATGAAGTGGTGGTGCTTAAACCAGAA
GTCAGCTGGCAGATGGGAGAGACACAAAAACACGCATACACTGTGAAAACATACCCAGTG
TCCACCAAGTTAGAAGAACTGGATAATGCCTTTAAAGCGTATGTTGCAACTCACCTGAAG
AGTTTGCCTTTCCCACTGAATGTTCTGGCACTCTACAACATCTCATCAAATGCTTTTAGC
ACCTTCTTTCTTCAGTGCAAGGAACTGTTCAGCAGCACGGAAACACTGCAGTATTTGAAT
CAAAGCGGCTTTGATGCAGTCCTCACAGACCCTATTTTTATGTGTGGAGCTACACTTGCC
AATTACTTTTCACTTCCATTTGTGTTCTTCATGAGAGGATTACCTTGCAATCTGCACTTC
GAAGCAGCACAGTGCCCAAGCCCTCTCTCATATGTCCCGAGAACATTTTCATTCAGCTCA
GACCACATGACATTTTTCCAGAGGGTGGAAAATACACTGATTTCATTCCTGGAGCTCTTT
TACTGTAATGGTTACTATCGAGCTGCAATACAGCTTTCCTCTGAAGTTCTTCAAAGGGAT
GTATCCCTGATAGACCTCCTGAACTCTGCTGCTGTTTCAATAATGAGGTTTGACTTTGTG
TTTGAGTATCCCAGACCAGTGATGCCCAATATGGTCTTTGTTGGAGGTATAAACTGTGCT
CAGAAGAAACCACTGCCAAAGGAATTCGAAGCCATTGTAAATGCTTCCGGAGAACACGGT
ATTGTTGTCTTCTCCCTGGGCTCCATGGTCTCCGAGATCCCCATGAAGAAAGCCATGGAA
ATTGCAGATGCTTTGGGATCAGTCCCTCAAACGGTTTTGTGGCGATACACAGGAGAGGTG
CCCCCCAACCTGCCAAAGAACGTGAAGCTTGTCAAGTGGCTGCCACAGAATGACCTCCTA
GCTCATCCTAAGACTCGTGCCTTTATTACCCATGGAGGCTCACACGGTGTTTACGAGGGC
ATATGCAATGCAGTGCCAATGGTGCTAATGCCTTTATTTGGAGACCAGATGGACAATGCG
AAACGAGTAGAGTCGCGGGGAGCAGGATTGACACTGAATATACTAGAAATGACTTCGAAA
GACATATCCGATGCCCTGAAAGCAGTTATTAATGATAAAAAGTACAAAGAGAACATCCAG
CGTCTCTCAGACCTCCACCTTGACAGGCCCATCCACCCTCTGGACCTGGCTGTGCACTGG
GTGGAGTTTGTCATGAGACACAAAGGGGCCCCACACCTGCGCCCTGCTGCCCATGACCTG
AACTGGATTCAGTATCACTCCCTGGACGTCTTTGCCTTCCTCCTGGCTGTGGTGCTCCTC
TCCCTCTTCATTTCTGTGAAGTGCTGCATGTTCTGCTGCCGCAGGTGCTGCTTTAAGAAG
GGAAGAAAAAGCAAGTCAGGGAAATCAAAGACCCACTAGCAGATGAAAGCACTGATGGGA
GGCAAGACCTCTGCTCCAGGCCTCAAGGATCAGAGAAAGTCTTAAATTTCACTAAAATAA
TTACTAGCTTTCAATCAAGAAATAATATAATTCCTTTAGACTAACACCGAGTGTTGTTTC
ATTGATATTTTTTGTCTTTAATTAAGAATTAGTTACTAAAATAATTTGTACAGCAGTGCT
TCAGTCACTTGGGAAGATATCAGCGTGAAGTCCAAGGTGCCTGGCTTCCACGTCTTGTTG
TACAGAGGACTCGTGGTCGCATTTTTTTTTAACCTCTTTATGCAGTGGAGAAATACAGGA
TTTCATACGACTTTGCTCTGAGGGCTCTGTGAGGACCATTTGCTCCATCGTGTAAGATTG
TCAGGTTCATCAAGCACTTTGAAATCTTTGTACAGCTGCTGTTATAGAAGAGGCAAATGT
TATAATCTGACGTTGTATGTCACATAAGCCAAGCTAGCTGCACATCTTACGTAGGCTTTG
TGTGTGTTTACCATACCCTGAGTTCGATCCAGACTTCAGCATGGAAGTGGTTGTAAAGCC
ACTGGTGTTTCACCAAGTTCCCCATCGGGCAGAGTTCTGTCTCTGGAGCTCACCAGTTGG
GCGCTGTGATCTTTGGAAGCAGTTTTTTAAAACTATCTGATTTATTCTCTGTAAATGACG
TTAAGGTAAAAACCCAACCCCCAGTCTTTCAAATAAATCCCCATACAGT
>Chicken_UGT1A11_protein
MTLRLCYPLAAWIFILLLPGLSEGGKLLVVPMVGSHWLSMKEVVQKLAERGHEVVVLKPE
VSWQMGETQKHAYTVKTYPVSTKLEELDNAFKAYVATHLKSLPFPLNVLALYNISSNAFS
TFFLQCKELFSSTETLQYLNQSGFDAVLTDPIFMCGATLANYFSLPFVFFMRGLPCNLHF
EAAQCPSPLSYVPRTFSFSSDHMTFFQRVENTLISFLELFYCNGYYRAAIQLSSEVLQRD
VSLIDLLNSAAVSIMRFDFVFEYPRPVMPNMVFVGGINCAQKKPLPKEFEAIVNASGEHG
IVVFSLGSMVSEIPMKKAMEIADALGSVPQTVLWRYTGEVPPNLPKNVKLVKWLPQNDLL
AHPKTRAFITHGGSHGVYEGICNAVPMVLMPLFGDQMDNAKRVESRGAGLTLNILEMTSK
DISDALKAVINDKKYKENIQRLSDLHLDRPIHPLDLAVHWVEFVMRHKGAPHLRPAAHDL
NWIQYHSLDVFAFLLAVVLLSLFISVKCCMFCCRRCCFKKGRKSKSGKSKTH
>Chicken_ugt1a12_mRNA
ATGACATTGCAGCTCTGCTATCCACTTGCTGCCTGGATTTTTATCCTTCTCGTTCCTGGC
CTGTCTGAAGGAGGGAAGCTCCTGGTGGTGCCCATGGTTGGAAGCCACTGGCTAAGCATG
AAGGAAGTAGTTCAGAAGCTCGCCGAGAGGGGACATGAAGTGGTGGTGCTTAAACCAGAA
GTCAGCTGGCAGATGGGAGAGACACAAAAACACGCATACACTGTGAAAACATACCCAGTG
TCCACCAAGTTAGAAGAACTGGATAATGCCTTTAAACTGTTCCTAGATCCTTTCCTGAAG
GATCTGCCTTTCCCAGAGAATATTATCGCACCCTACAAGAATGGCATACACCTTTTCAAA
ACATTCTATCTTGAGTGCAGAGAACTGTTCAGCAGCACGGAAACACTGCATTACTTGAAT
CAAAGCAGCTTTGATGCAATCCTCACAGACCCTTTTTTTATGTGCGGAGCAACAGTTGCC
AATTACCTTTCACTTCCATTTGTTTTCTTCATGAGAGGATTTCCTTGTAACCTCCATTAT
GAAGCAGCACAGTGCCCAAGCCCTCTCTCATATATCCCAAGAGCAACTTCATTGAACTCA
GATCACATGACATTTTTCCAGAGAGTGTTAAATACACTGATTTCACTCCTGGAGCAATTT
CACTGTAATGCAATTTATCAAGATGCAATAAAGTTTTCCTCTGAAGTTCTTCAAAGAGAT
GTATCCCTGCTGGACCTCCTGAACTCTGCTTCTATTTGGCTATTGAGATATGACTTTGTG
TTTGAGTATCCCAGACCAGTGATGCCCAATATGGTTTTCATTGGAGGTATGAACTGTGCT
CAGAAGAAACCACTGTCTAAGGAATTCGAAGCCATTGTAAATGCTTCCGGAGAACACGGT
ATTGTTGTCTTCTCCCTGGGCTCCATGGTCTCCGAGATCCCCATGAAGAAAGCCATGGAA
ATTGCAGATGCTTTGGGATCAGTCCCTCAAACGGTTTTGTGGCGATACACAGGAGAGGTG
CCCCCCAACCTGCCAAAGAACGTGAAGCTTGTCAAGTGGCTGCCACAGAATGACCTCCTA
GCTCATCCTAAGACTCGTGCCTTTATTACCCATGGAGGCTCACACGGTGTTTACGAGGGC
ATATGCAATGCAGTGCCAATGGTGCTAATGCCTTTATTTGGAGACCAGATGGACAATGCG
AAACGAGTAGAGTCGCGGGGAGCAGGATTGACACTGAATATACTAGAAATGACTTCGAAA
GACATATCCGATGCCCTGAAAGCAGTTATTAATGATAAAAAGTACAAAGAGAACATCCAG
CGTCTCTCAGACCTCCACCTTGACAGGCCCATCCACCCTCTGGACCTGGCTGTGCACTGG
GTGGAGTTTGTCATGAGACACAAAGGGGCCCCACACCTGCGCCCTGCTGCCCATGACCTG
AACTGGATTCAGTATCACTCCCTGGACGTCTTTGCCTTCCTCCTGGCTGTGGTGCTCCTC
TCCCTCTTCATTTCTGTGAAGTGCTGCATGTTCTGCTGCCGCAGGTGCTGCTTTAAGAAG
GGAAGAAAAAGCAAGTCAGGGAAATCAAAGACCCACTAGCAGATGAAAGCACTGATGGGA
GGCAAGACCTCTGCTCCAGGCCTCAAGGATCAGAGAAAGTCTTAAATTTCACTAAAATAA
TTACTAGCTTTCAATCAAGAAATAATATAATTCCTTTAGACTAACACCGAGTGTTGTTTC
ATTGATATTTTTTGTCTTTAATTAAGAATTAGTTACTAAAATAATTTGTACAGCAGTGCT
TCAGTCACTTGGGAAGATATCAGCGTGAAGTCCAAGGTGCCTGGCTTCCACGTCTTGTTG
TACAGAGGACTCGTGGTCGCATTTTTTTTTAACCTCTTTATGCAGTGGAGAAATACAGGA
TTTCATACGACTTTGCTCTGAGGGCTCTGTGAGGACCATTTGCTCCATCGTGTAAGATTG
TCAGGTTCATCAAGCACTTTGAAATCTTTGTACAGCTGCTGTTATAGAAGAGGCAAATGT
TATAATCTGACGTTGTATGTCACATAAGCCAAGCTAGCTGCACATCTTACGTAGGCTTTG
TGTGTGTTTACCATACCCTGAGTTCGATCCAGACTTCAGCATGGAAGTGGTTGTAAAGCC
ACTGGTGTTTCACCAAGTTCCCCATCGGGCAGAGTTCTGTCTCTGGAGCTCACCAGTTGG
GCGCTGTGATCTTTGGAAGCAGTTTTTTAAAACTATCTGATTTATTCTCTGTAAATGACG
TTAAGGTAAAAACCCAACCCCCAGTCTTTCAAATAAATCCCCATACAGT
>Chicken_UGT1A12_protein
MTLQLCYPLAAWIFILLVPGLSEGGKLLVVPMVGSHWLSMKEVVQKLAERGHEVVVLKPE
VSWQMGETQKHAYTVKTYPVSTKLEELDNAFKLFLDPFLKDLPFPENIIAPYKNGIHLFK
TFYLECRELFSSTETLHYLNQSSFDAILTDPFFMCGATVANYLSLPFVFFMRGFPCNLHY
EAAQCPSPLSYIPRATSLNSDHMTFFQRVLNTLISLLEQFHCNAIYQDAIKFSSEVLQRD
VSLLDLLNSASIWLLRYDFVFEYPRPVMPNMVFIGGMNCAQKKPLSKEFEAIVNASGEHG
IVVFSLGSMVSEIPMKKAMEIADALGSVPQTVLWRYTGEVPPNLPKNVKLVKWLPQNDLL
AHPKTRAFITHGGSHGVYEGICNAVPMVLMPLFGDQMDNAKRVESRGAGLTLNILEMTSK
DISDALKAVINDKKYKENIQRLSDLHLDRPIHPLDLAVHWVEFVMRHKGAPHLRPAAHDL
NWIQYHSLDVFAFLLAVVLLSLFISVKCCMFCCRRCCFKKGRKSKSGKSKTH
>Chicken_ugt1a13_mRNA
ATGACGTTGCGGCTCTGCTATCCACTTGCTGCCTGGATTTTTATCCTTCTCGTTCCTGGC
CTGTCTGAAGGAGGGAAGCTCCTGGTGGTGCCCGTGGTTGGAAGCCACTGGCTAAGCATG
AAGGAAGTAGTTCAGAAGCTCGCCGAGAGGGGACATGAAGTGGTGGTGCTTATGCCAGAA
GTCAGCTGGCAGATGGGAGAGACGCAAAAACACGCATACACTGTGAAAACATACCCAGTG
TCCACCAAGTTAGAAGAACTGGATAATGCTTTTAAAGTGTATCTTGCAACTCACCTGAAG
AGTATGCCTTTCCCACTGAATGTTCTGGCACTCTACAACGTCTCAGTAGGTGTTTTTCAC
ACCTTCTTTCTTCAGTGCAAGGAACTGTTCAGCAGCACGGAAACACTGCAGTATTTGAAT
CAAAGTGGCTTTGATGCGATCCTCACAGACCCTGTTTTGATGTGCGGAGCAACAGTTGCT
AATTACCTTTCACTTCCATTTGTGATCTTCATGAGAGGATTTCCTTGTAATCTACATTAT
GAAGCAACACAGTGCCCAAGCCCTCTCTCATATGTCCCCAGACTATTTTCATTCAACTCA
GATCACATGACATTTTTCCAGAGAGTGGAAAATGCACTGATTTCATTCCTTGAGCTCTTT
TACTGTGATGATTCCTACAGAGCTGCAATACAGCTTTCCTCTGAAGTTCTTCAAAGGGAT
GTATCCCTGATAGACCTCCTGAACTCTGCTTCGATTTGGCTAATGAGATATGACTTTGTG
TTTGAGTATCCCAGACCAGTGATGCCCAATATGGTCTTCATTGGAGGTATAAACTGTGCT
CAGAAGAAACCACTGTCTAAGGAATTCGAAGCCATTGTAAATGCTTCCGGAGAACACGGT
ATTGTTGTCTTCTCCCTGGGCTCCATGGTCTCCGAGATCCCCATGAAGAAAGCCATGGAA
ATTGCAGATGCTTTGGGATCAGTCCCTCAAACGGTTTTGTGGCGATACACAGGAGAGGTG
CCCCCCAACCTGCCAAAGAACGTGAAGCTTGTCAAGTGGCTGCCACAGAATGACCTCCTA
GCTCATCCTAAGACTCGTGCCTTTATTACCCATGGAGGCTCACACGGTGTTTACGAGGGC
ATATGCAATGCAGTGCCAATGGTGCTAATGCCTTTATTTGGAGACCAGATGGACAATGCG
AAACGAGTAGAGTCGCGGGGAGCAGGATTGACACTGAATATACTAGAAATGACTTCGAAA
GACATATCCGATGCCCTGAAAGCAGTTATTAATGATAAAAAGTACAAAGAGAACATCCAG
CGTCTCTCAGACCTCCACCTTGACAGGCCCATCCACCCTCTGGACCTGGCTGTGCACTGG
GTGGAGTTTGTCATGAGACACAAAGGGGCCCCACACCTGCGCCCTGCTGCCCATGACCTG
AACTGGATTCAGTATCACTCCCTGGACGTCTTTGCCTTCCTCCTGGCTGTGGTGCTCCTC
TCCCTCTTCATTTCTGTGAAGTGCTGCATGTTCTGCTGCCGCAGGTGCTGCTTTAAGAAG
GGAAGAAAAAGCAAGTCAGGGAAATCAAAGACCCACTAGCAGATGAAAGCACTGATGGGA
GGCAAGACCTCTGCTCCAGGCCTCAAGGATCAGAGAAAGTCTTAAATTTCACTAAAATAA
TTACTAGCTTTCAATCAAGAAATAATATAATTCCTTTAGACTAACACCGAGTGTTGTTTC
ATTGATATTTTTTGTCTTTAATTAAGAATTAGTTACTAAAATAATTTGTACAGCAGTGCT
TCAGTCACTTGGGAAGATATCAGCGTGAAGTCCAAGGTGCCTGGCTTCCACGTCTTGTTG
TACAGAGGACTCGTGGTCGCATTTTTTTTTAACCTCTTTATGCAGTGGAGAAATACAGGA
TTTCATACGACTTTGCTCTGAGGGCTCTGTGAGGACCATTTGCTCCATCGTGTAAGATTG
TCAGGTTCATCAAGCACTTTGAAATCTTTGTACAGCTGCTGTTATAGAAGAGGCAAATGT
TATAATCTGACGTTGTATGTCACATAAGCCAAGCTAGCTGCACATCTTACGTAGGCTTTG
TGTGTGTTTACCATACCCTGAGTTCGATCCAGACTTCAGCATGGAAGTGGTTGTAAAGCC
ACTGGTGTTTCACCAAGTTCCCCATCGGGCAGAGTTCTGTCTCTGGAGCTCACCAGTTGG
GCGCTGTGATCTTTGGAAGCAGTTTTTTAAAACTATCTGATTTATTCTCTGTAAATGACG
TTAAGGTAAAAACCCAACCCCCAGTCTTTCAAATAAATCCCCATACAGT
>Chicken_UGT1A13_protein
MTLRLCYPLAAWIFILLVPGLSEGGKLLVVPVVGSHWLSMKEVVQKLAERGHEVVVLMPE
VSWQMGETQKHAYTVKTYPVSTKLEELDNAFKVYLATHLKSMPFPLNVLALYNVSVGVFH
TFFLQCKELFSSTETLQYLNQSGFDAILTDPVLMCGATVANYLSLPFVIFMRGFPCNLHY
EATQCPSPLSYVPRLFSFNSDHMTFFQRVENALISFLELFYCDDSYRAAIQLSSEVLQRD
VSLIDLLNSASIWLMRYDFVFEYPRPVMPNMVFIGGINCAQKKPLSKEFEAIVNASGEHG
IVVFSLGSMVSEIPMKKAMEIADALGSVPQTVLWRYTGEVPPNLPKNVKLVKWLPQNDLL
AHPKTRAFITHGGSHGVYEGICNAVPMVLMPLFGDQMDNAKRVESRGAGLTLNILEMTSK
DISDALKAVINDKKYKENIQRLSDLHLDRPIHPLDLAVHWVEFVMRHKGAPHLRPAAHDL
NWIQYHSLDVFAFLLAVVLLSLFISVKCCMFCCRRCCFKKGRKSKSGKSKTH
>Chicken_ugt1a14_mRNA
ATGACATTGCGGCTCTGCTGTCCACTTGCTGCCTGGATTTTTATCCTCCTCGTTCCTGGC
CTGTCTGAAGGAGGGAAACTCCTGGTGGTGCCCATGATTGGAAGCCACTGGCTAAGCATG
AAGGAAGTAGTTCAGAAGCTTGCTGAAAAAGGACATGAAGTGGTGGTGCTTAAACCAGAA
GTCAGCTGGAATACGGGAGACAAACACAACCATGCATACACTGTGAAAACATACCCAGTG
TCCACCAAGTTAGAAGATCTGGATAATGCCTTTAAAGTGTATCTTGCAACTCACCTGAAG
AGTATGCCTTTCCCCAAAAATGTTATAGCACTGCACAATATCTTCACATATCTTTTCGAA
TCCTTCTATGCTCAGTGCAAGGAACTGTTCAGCAGCACGGAAACACTGCAGTATTTGAAT
CAAAGTGGCTTTGATGCAGTCCTCACAGATCCCTTTTTTATGTGTGGAGCTACAGTTGCT
AATTACCTTTCACTTCCATTTGTGTTCTTCATGAGAGGATTACCTTGCAATCTGCACTTC
GAAGCAGCACAGTGCCCAAGCCCTCTCTCATATGTCCCGAGAACATTTTCATTCAACTCA
GACCACATGACATTTTTCCAGAGGGTGGAAAACACACTGATTTCATTCCTGGAGCTCTTT
TACTGTAATGCCATCTATCAAGACGCAATAAAGTTTTCCTCTGAAGTTCTTCAAAGGGAT
GTATCCCTGATAGACCTCCTGAACTCTGCTTCTATTTCAATAATGAGGTTTGACTTTGTG
TTTGAGTATCCCAGACCAGTGATGCCCAATATGGTCTTTGTTGGAGGTATGAACTGTGCT
GAGAAGAAACCACTGCCAAAGGAATTCGAAGCCATTGTAAATGCTTCCGGAGAACACGGT
ATTGTTGTCTTCTCCCTGGGCTCCATGGTCTCCGAGATCCCCATGAAGAAAGCCATGGAA
ATTGCAGATGCTTTGGGATCAGTCCCTCAAACGGTTTTGTGGCGATACACAGGAGAGGTG
CCCCCCAACCTGCCAAAGAACGTGAAGCTTGTCAAGTGGCTGCCACAGAATGACCTCCTA
GCTCATCCTAAGACTCGTGCCTTTATTACCCATGGAGGCTCACACGGTGTTTACGAGGGC
ATATGCAATGCAGTGCCAATGGTGCTAATGCCTTTATTTGGAGACCAGATGGACAATGCG
AAACGAGTAGAGTCGCGGGGAGCAGGATTGACACTGAATATACTAGAAATGACTTCGAAA
GACATATCCGATGCCCTGAAAGCAGTTATTAATGATAAAAAGTACAAAGAGAACATCCAG
CGTCTCTCAGACCTCCACCTTGACAGGCCCATCCACCCTCTGGACCTGGCTGTGCACTGG
GTGGAGTTTGTCATGAGACACAAAGGGGCCCCACACCTGCGCCCTGCTGCCCATGACCTG
AACTGGATTCAGTATCACTCCCTGGACGTCTTTGCCTTCCTCCTGGCTGTGGTGCTCCTC
TCCCTCTTCATTTCTGTGAAGTGCTGCATGTTCTGCTGCCGCAGGTGCTGCTTTAAGAAG
GGAAGAAAAAGCAAGTCAGGGAAATCAAAGACCCACTAGCAGATGAAAGCACTGATGGGA
GGCAAGACCTCTGCTCCAGGCCTCAAGGATCAGAGAAAGTCTTAAATTTCACTAAAATAA
TTACTAGCTTTCAATCAAGAAATAATATAATTCCTTTAGACTAACACCGAGTGTTGTTTC
ATTGATATTTTTTGTCTTTAATTAAGAATTAGTTACTAAAATAATTTGTACAGCAGTGCT
TCAGTCACTTGGGAAGATATCAGCGTGAAGTCCAAGGTGCCTGGCTTCCACGTCTTGTTG
TACAGAGGACTCGTGGTCGCATTTTTTTTTAACCTCTTTATGCAGTGGAGAAATACAGGA
TTTCATACGACTTTGCTCTGAGGGCTCTGTGAGGACCATTTGCTCCATCGTGTAAGATTG
TCAGGTTCATCAAGCACTTTGAAATCTTTGTACAGCTGCTGTTATAGAAGAGGCAAATGT
TATAATCTGACGTTGTATGTCACATAAGCCAAGCTAGCTGCACATCTTACGTAGGCTTTG
TGTGTGTTTACCATACCCTGAGTTCGATCCAGACTTCAGCATGGAAGTGGTTGTAAAGCC
ACTGGTGTTTCACCAAGTTCCCCATCGGGCAGAGTTCTGTCTCTGGAGCTCACCAGTTGG
GCGCTGTGATCTTTGGAAGCAGTTTTTTAAAACTATCTGATTTATTCTCTGTAAATGACG
TTAAGGTAAAAACCCAACCCCCAGTCTTTCAAATAAATCCCCATACAGT
>Chicken_UGT1A14_protein
MTLRLCCPLAAWIFILLVPGLSEGGKLLVVPMIGSHWLSMKEVVQKLAEKGHEVVVLKPE
VSWNTGDKHNHAYTVKTYPVSTKLEDLDNAFKVYLATHLKSMPFPKNVIALHNIFTYLFE
SFYAQCKELFSSTETLQYLNQSGFDAVLTDPFFMCGATVANYLSLPFVFFMRGLPCNLHF
EAAQCPSPLSYVPRTFSFNSDHMTFFQRVENTLISFLELFYCNAIYQDAIKFSSEVLQRD
VSLIDLLNSASISIMRFDFVFEYPRPVMPNMVFVGGMNCAEKKPLPKEFEAIVNASGEHG
IVVFSLGSMVSEIPMKKAMEIADALGSVPQTVLWRYTGEVPPNLPKNVKLVKWLPQNDLL
AHPKTRAFITHGGSHGVYEGICNAVPMVLMPLFGDQMDNAKRVESRGAGLTLNILEMTSK
DISDALKAVINDKKYKENIQRLSDLHLDRPIHPLDLAVHWVEFVMRHKGAPHLRPAAHDL
NWIQYHSLDVFAFLLAVVLLSLFISVKCCMFCCRRCCFKKGRKSKSGKSKTH


>zebrafish_ugt1a1_mRNA
ATGAGAACACTGCCTGTTCCTGCTCAGGGGCTTCTCGCCTTGCTGTGCTTGTTCTCTTTT
GAGTCTGTGCAAGCTGGAAAGGTGCTTGTCTTACCAGTGGATGGCAGCCATTGGTTGAGC
ATGAAGATCCTAGTGGAAGAGCTGTCTAATAGGGGACATGAGATGGTCGTTCTGGTCCCT
GAAACTAGTATTCTGATAAAAAAATCTGGGAAATACAGCACCAAGACTTATCCTGTCTCC
TTCACCCATGATGATCTGGCTGAAAATTTGAAAGAGATACAGAACAGTGCATTGGAGAAG
GCTCCCAAGTTAACTGATATTGTTGTCAATTTCAGGAATCTATTGCAATTCCTAACTATG
CAGTCGAAAACATGTGAAGGACTGCTGTACAACGAGCCTCTGATGAAGAGTCTAAGAGAA
ATGGGATTTGATGCTATGCTCACGGATCCTTTCCTGCCCTGTGGCACTATCATTGCTGAC
TCCTTCTCGATTCCTGCTGTTTACTTCTTGCGTTTGATTCCTTGTCGTCTTGATGAAGCA
GCTGCTCAGTGTCCTTCACCTCCTTCTTTTATGCCTCGCTACTCCAGTGGTTTTACAGAT
AAGATGACTTTCCCTCAGAGACTAGTAAACACACTTTTGACAGTTGTTGAAGGTTTCCTT
TGCCGCAGCATGTATGAATCTGCAGATGAACTGGCCTCTAAATATTTGCAGAAGGAAACT
ACCTACGCAGAGCTGTTAGGTCATGGTGCAGTTTGGCTTTTAAGGTATGACTTTGCCTTT
GAGTTCCCTAGACCGCAAATGCCCAATATGGTCCAGATAGGTGGAATCAACTGTGTAAAG
AGGGCTCCACTGACCAAGGAACTGGAGGAGTTTGTGAACGGCTCTGGAGAGCACGGGTTT
GTTGTCTTCACTCTGGGCTCCATGGTGTCACAGCTACCCGAAGCCAAAGCCAGAGAGTTC
TTTGAGGCATTTAGACAGATACCTCAGAGAGTGTTGTGGAGATACACTGGACCAGTCCCA
GAAAATGCACCAAAGAATGTCAAATTAATGAAATGGCTGCCACAGAATGACCTCTTGGGC
CATCCTAAGGTTAGGGCTTTTGTTACACATGGTGGATCACATGGAATCTATGAAGGAATC
TGTAATGGAGTGCCAATGGTGATGCTTCCTCTGTTTGGAGACCAAGGGGATAATGCTCAG
CGTTTGGTGTCTCGAGGAGTCGCAGAAAGCCTGACTATCTATGATGTGACCTCCGAAAAA
CTGCTGGTTGCATTGAAGAAAGTCATCAATGATAAAAGCTACAAGGAGAAGATGATGAAG
CTCTCTGCCATTCATAGAGACCGTCCAATTGAACCACTGGACCTGGCTGTGTTCTGGACT
GAGTTTGTCATGAGACACAAAGGAGCAGAGCATCTCAGACCTGCAGCCCATGACCTGAAC
TGGATTCAGTATCACTCTCTGGACGTCATCGGCTTCCTTCTTCTTATTCTATTGACTGTT
ATTTTTGTGACTGTCAAAAGCTGCATGTTCTGTTTCAGAAAGTGCTTCAAGACATCTCAG
AAGAAGAAGAAGGCATAAAAACATGACAAAATGTGATAGTTTTGTGCCTTTTTTTGTGGG
GTGATCATGCAGGGAACAGTTTAATTATTTAATTAATATTGTGTTTAGGCTCTATACGAC
CCCAGACCCTCTTCAAGTGAAAAACAAAAAGTTGTTGTTTTTTCAGCACTTTTCTTAATT
ACATAAGAACTATGAAATTGAGATTTTAAAATGTGCTTATTACATAATTACAATGTTTCT
GTGTTTTTACTACTTTAATGTCTTCATGGCCTGGATAAATTACTTGAATAAAGCCTCTCA
AAATT
>zebrafish_UGT1A1_protein
MRTLPVPAQGLLALLCLFSFESVQAGKVLVLPVDGSHWLSMKILVEELSNRGHEMVVLVP
ETSILIKKSGKYSTKTYPVSFTHDDLAENLKEIQNSALEKAPKLTDIVVNFRNLLQFLTM
QSKTCEGLLYNEPLMKSLREMGFDAMLTDPFLPCGTIIADSFSIPAVYFLRLIPCRLDEA
AAQCPSPPSFMPRYSSGFTDKMTFPQRLVNTLLTVVEGFLCRSMYESADELASKYLQKET
TYAELLGHGAVWLLRYDFAFEFPRPQMPNMVQIGGINCVKRAPLTKELEEFVNGSGEHGF
VVFTLGSMVSQLPEAKAREFFEAFRQIPQRVLWRYTGPVPENAPKNVKLMKWLPQNDLLG
HPKVRAFVTHGGSHGIYEGICNGVPMVMLPLFGDQGDNAQRLVSRGVAESLTIYDVTSEK
LLVALKKVINDKSYKEKMMKLSAIHRDRPIEPLDLAVFWTEFVMRHKGAEHLRPAAHDLN
WIQYHSLDVIGFLLLILLTVIFVTVKSCMFCFRKCFKTSQKKKKA
>zebrafish_ugt1a2_mRNA
ATGGCTTGCTTGTGGTTGCTCGGGAGTCTGCTCCTCCTTGGTTCAGCTGAAGCTGGGAAA
CTGTTGGTTATCCCGACAGATGGCAGTCACTGGTTAGGTTTGAAGCCTATTGTGGAGGAG
CTTGGGAGGAGAGGAAACCAGGTGGTGGTCGTCATCCCAGAAGCAAGTCTGAGTATGGGT
CCTTCAGAGAAAACCACCACTCTGACATATCCAGTGAACTACACCAAGGTTGAACTAGAA
GCGGTATTAGCCTCTGAATTAAATGCCCTTCTGAGTATTGACGTCTCTACAGACCTGGCC
AAGTTCCAGTCATTCTTTTTCACACTTAATGTTCTGCAAACATTCATACTGAGGAACGCT
GAGGGTTTGCTCTTCAACAAAGACTTGATGAAGAAACTGCAAGACTACAACTTTGATGCC
ATTCTCACCGATCCATTTGAGCCAGTTGGAGCTATTGCTGGGGAATATCTGTCAATTCCA
GCAATTTACATGCAAATAAACCATCCATGTGGTGTTGATACTCTTGCCAGTCAATGCCCA
GCTCCACCATCTTATGTTCCACAAACATTTACTCATTTTACTGACCGAATGAATCTCTGG
CAAAGAAGTATAAACTTTGTAAGGGCTCTTCTTCAGCCCAAGGCTTGCAAACTAATATTT
GCTCGAGCAGATGAAATCGCTTCACATTTGCTTCAGAGAAAAACATCGATGGTTGAAATC
TTCAGCCGTGCAGCTCTCTGGTTTTTGCGTTTCAACTTTGCATTGGAATTTCCACGCCCA
GTGATGCCAAACATGGTGATGATTGGAGCAACAGTTAACCAGAAGCCTAAACCTTTAACG
CATGAACTGGAGGAGTTTGTGAACGGCTCTGGAGAGCACGGGTTTGTTGTCTTCACTCTG
GGCTCCATGGTGTCACAGCTACCCGAAGCCAAAGCCAGAGAGTTCTTTGAGGCATTTAGA
CAGATACCTCAGAGAGTGTTGTGGAGATACACTGGACCAGTCCCAGAAAATGCACCAAAG
AATGTCAAATTAATGAAATGGCTGCCACAGAATGACCTCTTGGGCCATCCTAAGGTTAGG
GCTTTTGTTACACATGGTGGATCACATGGAATCTATGAAGGAATCTGTAATGGAGTGCCA
ATGGTGATGCTTCCTCTGTTTGGAGACCAAGGGGATAATGCTCAGCGTTTGGTGTCTCGA
GGAGTCGCAGAAAGCCTGACTATCTATGATGTGACCTCCGAAAAACTGCTGGTTGCATTG
AAGAAAGTCATCAATGATAAAAGCTACAAGGAGAAGATGATGAAGCTCTCTGCCATTCAT
AGAGACCGTCCAATTGAACCACTGGACCTGGCTGTGTTCTGGACTGAGTTTGTCATGAGA
CACAAAGGAGCAGAGCATCTCAGACCTGCAGCCCATGACCTGAACTGGATTCAGTATCAC
TCTCTGGACGTCATCGGCTTCCTTCTTCTTATTCTATTGACTGTTATTTTTGTGACTGTC
AAAAGCTGCATGTTCTGTTTCAGAAAGTGCTTCAAGACATCTCAGAAGAAGAAGAAGGCA
TAAAAACATGACAAAATGTGATAGTTTTGTGCCTTTTTTTGTGGGGTGATCATGCAGGGA
ACAGTTTAATTATTTAATTAATATTGTGTTTAGGCTCTATACGACCCCAGACCCTCTTCA
AGTGAAAAACAAAAAGTTGTTGTTTTTTCAGCACTTTTCTTAATTACATAAGAACTATGA
AATTGAGATTTTAAAATGTGCTTATTACATAATTACAATGTTTCTGTGTTTTTACTACTT
TAATGTCTTCATGGCCTGGATAAATTACTTGAATAAAGCCTCTCAAAATT
>zebrafish_UGT1A2_protein
MACLWLLGSLLLLGSAEAGKLLVIPTDGSHWLGLKPIVEELGRRGNQVVVVIPEASLSMG
PSEKTTTLTYPVNYTKVELEAVLASELNALLSIDVSTDLAKFQSFFFTLNVLQTFILRNA
EGLLFNKDLMKKLQDYNFDAILTDPFEPVGAIAGEYLSIPAIYMQINHPCGVDTLASQCP
APPSYVPQTFTHFTDRMNLWQRSINFVRALLQPKACKLIFARADEIASHLLQRKTSMVEI
FSRAALWFLRFNFALEFPRPVMPNMVMIGATVNQKPKPLTHELEEFVNGSGEHGFVVFTL
GSMVSQLPEAKAREFFEAFRQIPQRVLWRYTGPVPENAPKNVKLMKWLPQNDLLGHPKVR
AFVTHGGSHGIYEGICNGVPMVMLPLFGDQGDNAQRLVSRGVAESLTIYDVTSEKLLVAL
KKVINDKSYKEKMMKLSAIHRDRPIEPLDLAVFWTEFVMRHKGAEHLRPAAHDLNWIQYH
SLDVIGFLLLILLTVIFVTVKSCMFCFRKCFKTSQKKKKA
>zebrafish_ugt1a3_mRNA
ATGAAGAGAACACTGTTTGTTCCTGCACTTGGGCTTTTCGCCTTCCTGTGCTTGTTTTCC
TCTGAGTCTGTGCAAGCTGGCAAGGTGCTTGTCATGCCAGTGGATGGCAGCCATTGGTTG
AGCATGAAGATCCTGGTGGAAGAGATGTCTAGTAGGGGTCATGAGATGGTGGTCCTGGTC
CCTGAAACTAGTATTCTGATTGGGAAGTCTGGGAATTTCACCACCAAGTCTTTCCGTGTT
CCCTACTCCTTTGATGAACTGAATGCTCACGTGGACCACATAAGAAAGACAGCAATTGAG
AAAGCTCCAAGATTCATTGATATCGTGGGTGCTTTGGGAAATCTGATCCAGTTCACTAAT
ATGCAGGTGAAAGCCTGTGAAGGACTGCTGTATGACGAGCCCCTGATGAAAAGTCTTCGA
GACATGAAATTTGACGCTTTGCTCACTGATCCATTCCTGCCCTGTGGCTCTGTCATTGCT
GATTACTTCTCTATTCCTGCTGTTTACTTCTTACGTGGAATTCCTTGTCGTCTTGATGAA
GCAGCTGCTCAGTGTCCTTCACCGCCATCATTTATTCCTCGCTTCTTTACTGGTTACACA
GACAAGATGACTTTCCCCCAGAGAATGATAAACACTTTCATGACAGTTTTCGAAAAGTAC
CTATGCCACCAACTTTTTGCCAGCTTTGATGAACTTGCCACTAGATATTTGAAGAAGGAC
ACCTCATACGCAGAGCTGTTAGGTCACGGTGCAGTTTGGCTTTTAAGGTACGACTTCAGC
TTTGAATACCCTAAACCCCAAATGCCAAACATGGTTCAAATTGGGGGCATCAACTGTGCA
AAGAGGGCTCCACTAACCAAGGAACTGGAGGAGTTTGTGAACGGCTCTGGAGAGCACGGG
TTTGTTGTCTTCACTCTGGGCTCCATGGTGTCACAGCTACCCGAAGCCAAAGCCAGAGAG
TTCTTTGAGGCATTTAGACAGATACCTCAGAGAGTGTTGTGGAGATACACTGGACCAGTC
CCAGAAAATGCACCAAAGAATGTCAAATTAATGAAATGGCTGCCACAGAATGACCTCTTG
GGCCATCCTAAGGTTAGGGCTTTTGTTACACATGGTGGATCACATGGAATCTATGAAGGA
ATCTGTAATGGAGTGCCAATGGTGATGCTTCCTCTGTTTGGAGACCAAGGGGATAATGCT
CAGCGTTTGGTGTCTCGAGGAGTCGCAGAAAGCCTGACTATCTATGATGTGACCTCCGAA
AAACTGCTGGTTGCATTGAAGAAAGTCATCAATGATAAAAGCTACAAGGAGAAGATGATG
AAGCTCTCTGCCATTCATAGAGACCGTCCAATTGAACCACTGGACCTGGCTGTGTTCTGG
ACTGAGTTTGTCATGAGACACAAAGGAGCAGAGCATCTCAGACCTGCAGCCCATGACCTG
AACTGGATTCAGTATCACTCTCTGGACGTCATCGGCTTCCTTCTTCTTATTCTATTGACT
GTTATTTTTGTGACTGTCAAAAGCTGCATGTTCTGTTTCAGAAAGTGCTTCAAGACATCT
CAGAAGAAGAAGAAGGCATAAAAACATGACAAAATGTGATAGTTTTGTGCCTTTTTTTGT
GGGGTGATCATGCAGGGAACAGTTTAATTATTTAATTAATATTGTGTTTAGGCTCTATAC
GACCCCAGACCCTCTTCAAGTGAAAAACAAAAAGTTGTTGTTTTTTCAGCACTTTTCTTA
ATTACATAAGAACTATGAAATTGAGATTTTAAAATGTGCTTATTACATAATTACAATGTT
TCTGTGTTTTTACTACTTTAATGTCTTCATGGCCTGGATAAATTACTTGAATAAAGCCTC
TCAAAATT
>zebrafish_UGT1A3_protein
MKRTLFVPALGLFAFLCLFSSESVQAGKVLVMPVDGSHWLSMKILVEEMSSRGHEMVVLV
PETSILIGKSGNFTTKSFRVPYSFDELNAHVDHIRKTAIEKAPRFIDIVGALGNLIQFTN
MQVKACEGLLYDEPLMKSLRDMKFDALLTDPFLPCGSVIADYFSIPAVYFLRGIPCRLDE
AAAQCPSPPSFIPRFFTGYTDKMTFPQRMINTFMTVFEKYLCHQLFASFDELATRYLKKD
TSYAELLGHGAVWLLRYDFSFEYPKPQMPNMVQIGGINCAKRAPLTKELEEFVNGSGEHG
FVVFTLGSMVSQLPEAKAREFFEAFRQIPQRVLWRYTGPVPENAPKNVKLMKWLPQNDLL
GHPKVRAFVTHGGSHGIYEGICNGVPMVMLPLFGDQGDNAQRLVSRGVAESLTIYDVTSE
KLLVALKKVINDKSYKEKMMKLSAIHRDRPIEPLDLAVFWTEFVMRHKGAEHLRPAAHDL
NWIQYHSLDVIGFLLLILLTVIFVTVKSCMFCFRKCFKTSQKKKKA
>zebrafish_ugt1a4_mRNA
ATGGCTTGCTTGTGGTTGCTCGTGGGTCTGTTCCTCCTTGGTTCAGCTGAAGCTGGGAAA
CTGTTAGTTATTCCATCAGATGGCAGTCACTGGTTAGGAATGAAGCCTGTTGTGGAGGAA
CTGGGGAGAAGAGGAAACCAGGTGGTGGTTGTCATACCAGAAGCAAGTCTGAGTATGGGT
CCTTCAGAGAAAACCACCACCCTGACATATCCAGTGAACTACACAAAGGCTGAACTACAT
ATGGTATTAGAGGGCAACTTAACTGAGATTTTGAGTACTGACTTTTCCACTGAAGTTTCC
AAGTTTTTTGTTTTCTTCCTTCAACTGAAAGTTCTTCAAAATTTCATCGTGAGGAACGCT
GAAGGTCTGCTCTTTAACGAGGACTTGATGAAGAAGCTTCAAGACTGCAGATTTGATGCA
ATTCTCACTGATCCGTTTGAGCCTGTTGGGGTTATTGCTAGTGAATATCTCTCTATTCCA
GCTATTTATATGCAAGTAAACCTTCCTTGTGGTGTTGATAGTCTTGCAAGCCAATGCCCA
AGTCCACCCTCTTATGTTCCACAACGTAATACCCACTTTACCGACCAGATGAATATTTGG
CAGAGGTGTATCAACCTGGTAAGGACTCTTCTTCAGCACATGGCTTGTAGATACATGTAT
GCTGAAGCAGATGAGATAGCCTCACGTTTCCTGCAGAGAAGAGCATCTATAGTGGAGATC
ATGAACCGTGCAACTCTTTGGCTAATGCGTTTTGACTTTGCCTTTGAATTTCCAAGACCA
TTGATGCCTAACATGGTCATGATTGGAGGAATGGCCACCAAGAAGCCAAAACCACTGTCA
AAAGAACTGGAGGAGTTTGTGAACGGCTCTGGAGAGCACGGGTTTGTTGTCTTCACTCTG
GGCTCCATGGTGTCACAGCTACCCGAAGCCAAAGCCAGAGAGTTCTTTGAGGCATTTAGA
CAGATACCTCAGAGAGTGTTGTGGAGATACACTGGACCAGTCCCAGAAAATGCACCAAAG
AATGTCAAATTAATGAAATGGCTGCCACAGAATGACCTCTTGGGCCATCCTAAGGTTAGG
GCTTTTGTTACACATGGTGGATCACATGGAATCTATGAAGGAATCTGTAATGGAGTGCCA
ATGGTGATGCTTCCTCTGTTTGGAGACCAAGGGGATAATGCTCAGCGTTTGGTGTCTCGA
GGAGTCGCAGAAAGCCTGACTATCTATGATGTGACCTCCGAAAAACTGCTGGTTGCATTG
AAGAAAGTCATCAATGATAAAAGCTACAAGGAGAAGATGATGAAGCTCTCTGCCATTCAT
AGAGACCGTCCAATTGAACCACTGGACCTGGCTGTGTTCTGGACTGAGTTTGTCATGAGA
CACAAAGGAGCAGAGCATCTCAGACCTGCAGCCCATGACCTGAACTGGATTCAGTATCAC
TCTCTGGACGTCATCGGCTTCCTTCTTCTTATTCTATTGACTGTTATTTTTGTGACTGTC
AAAAGCTGCATGTTCTGTTTCAGAAAGTGCTTCAAGACATCTCAGAAGAAGAAGAAGGCA
TAAAAACATGACAAAATGTGATAGTTTTGTGCCTTTTTTTGTGGGGTGATCATGCAGGGA
ACAGTTTAATTATTTAATTAATATTGTGTTTAGGCTCTATACGACCCCAGACCCTCTTCA
AGTGAAAAACAAAAAGTTGTTGTTTTTTCAGCACTTTTCTTAATTACATAAGAACTATGA
AATTGAGATTTTAAAATGTGCTTATTACATAATTACAATGTTTCTGTGTTTTTACTACTT
TAATGTCTTCATGGCCTGGATAAATTACTTGAATAAAGCCTCTCAAAATT
>zebrafish_UGT1A4_protein
MACLWLLVGLFLLGSAEAGKLLVIPSDGSHWLGMKPVVEELGRRGNQVVVVIPEASLSMG
PSEKTTTLTYPVNYTKAELHMVLEGNLTEILSTDFSTEVSKFFVFFLQLKVLQNFIVRNA
EGLLFNEDLMKKLQDCRFDAILTDPFEPVGVIASEYLSIPAIYMQVNLPCGVDSLASQCP
SPPSYVPQRNTHFTDQMNIWQRCINLVRTLLQHMACRYMYAEADEIASRFLQRRASIVEI
MNRATLWLMRFDFAFEFPRPLMPNMVMIGGMATKKPKPLSKELEEFVNGSGEHGFVVFTL
GSMVSQLPEAKAREFFEAFRQIPQRVLWRYTGPVPENAPKNVKLMKWLPQNDLLGHPKVR
AFVTHGGSHGIYEGICNGVPMVMLPLFGDQGDNAQRLVSRGVAESLTIYDVTSEKLLVAL
KKVINDKSYKEKMMKLSAIHRDRPIEPLDLAVFWTEFVMRHKGAEHLRPAAHDLNWIQYH
SLDVIGFLLLILLTVIFVTVKSCMFCFRKCFKTSQKKKKA
>zebrafish_ugt1a5_mRNA
ATGGCTTCCGTATTGCTCTTCTGTCTTTTCTGCCTGGCATCAGCAAAGGCTGGGAAGATT
TTAGTAGTTCCTTCAGATGGCAGCCACTGGATGGGTATTAAGCCATTGGTGGAGGAGCTA
GGCCGTAGAGGAAACCAAGTGGTGGTCGTCATCCCAGAAGCAAGTCTGAGTATGGGTCCG
TCTCAGCACACCACAACTCTGACTTATCCTGTGCCCTACACCAAAGCTCAGATACAGGAT
CATATCAGTGCTAGTGTTACTAATCTGATAAGTACTCATGTATCTACAGATCTGGCCAGG
TTTCAGAGTTTCATCAACACCATGGATCTGCTTAGTAATCTTATAACACGTAACGTTGAG
GGTTTGCTCCTCAACAAGGATTTGATGAAGAAACTGCAAGACTACAACTTTGATGTCATT
CTCACGGATCCATTTGAGACTGTCGGAGTCATTGCTGCAGAATATCTCTCAATTCCAACC
ATTTACATTCAGACAAGTCATCCTTGTGGTGCTGACACTCTTGCCAGTCAATGCCCATCT
CCTCCATCTTATGTTCCACAACGTTTAACTCACTTTTCTGACCGCATGAACCTCTGGCAA
AGAAGTGTAAACTTTGTAAGGACTCTTATTCAGCCCATGGCCTGCAGACGGATGTTCACT
CGTGCAGATGAAATCGCTTCACGTGTTCTTCAGAGAAAAACATCTATAATGGACATTATG
GGCCGTGCAGCTCTCTGGTTTGTGCATTCTGACTTTGCTTTGGAATTTCCTCATCCATTA
ATGCCCAACATGATCATAGTCGGAGGAATGGACAACAGAAAAGCAGAACCTTTGTCACAG
GAACTGGAGGAGTTTGTGAACGGCTCTGGAGAGCACGGGTTTGTTGTCTTCACTCTGGGC
TCCATGGTGTCACAGCTACCCGAAGCCAAAGCCAGAGAGTTCTTTGAGGCATTTAGACAG
ATACCTCAGAGAGTGTTGTGGAGATACACTGGACCAGTCCCAGAAAATGCACCAAAGAAT
GTCAAATTAATGAAATGGCTGCCACAGAATGACCTCTTGGGCCATCCTAAGGTTAGGGCT
TTTGTTACACATGGTGGATCACATGGAATCTATGAAGGAATCTGTAATGGAGTGCCAATG
GTGATGCTTCCTCTGTTTGGAGACCAAGGGGATAATGCTCAGCGTTTGGTGTCTCGAGGA
GTCGCAGAAAGCCTGACTATCTATGATGTGACCTCCGAAAAACTGCTGGTTGCATTGAAG
AAAGTCATCAATGATAAAAGCTACAAGGAGAAGATGATGAAGCTCTCTGCCATTCATAGA
GACCGTCCAATTGAACCACTGGACCTGGCTGTGTTCTGGACTGAGTTTGTCATGAGACAC
AAAGGAGCAGAGCATCTCAGACCTGCAGCCCATGACCTGAACTGGATTCAGTATCACTCT
CTGGACGTCATCGGCTTCCTTCTTCTTATTCTATTGACTGTTATTTTTGTGACTGTCAAA
AGCTGCATGTTCTGTTTCAGAAAGTGCTTCAAGACATCTCAGAAGAAGAAGAAGGCATAA
AAACATGACAAAATGTGATAGTTTTGTGCCTTTTTTTGTGGGGTGATCATGCAGGGAACA
GTTTAATTATTTAATTAATATTGTGTTTAGGCTCTATACGACCCCAGACCCTCTTCAAGT
GAAAAACAAAAAGTTGTTGTTTTTTCAGCACTTTTCTTAATTACATAAGAACTATGAAAT
TGAGATTTTAAAATGTGCTTATTACATAATTACAATGTTTCTGTGTTTTTACTACTTTAA
TGTCTTCATGGCCTGGATAAATTACTTGAATAAAGCCTCTCAAAATT
>zebrafish_UGT1A5_protein
MASVLLFCLFCLASAKAGKILVVPSDGSHWMGIKPLVEELGRRGNQVVVVIPEASLSMGP
SQHTTTLTYPVPYTKAQIQDHISASVTNLISTHVSTDLARFQSFINTMDLLSNLITRNVE
GLLLNKDLMKKLQDYNFDVILTDPFETVGVIAAEYLSIPTIYIQTSHPCGADTLASQCPS
PPSYVPQRLTHFSDRMNLWQRSVNFVRTLIQPMACRRMFTRADEIASRVLQRKTSIMDIM
GRAALWFVHSDFALEFPHPLMPNMIIVGGMDNRKAEPLSQELEEFVNGSGEHGFVVFTLG
SMVSQLPEAKAREFFEAFRQIPQRVLWRYTGPVPENAPKNVKLMKWLPQNDLLGHPKVRA
FVTHGGSHGIYEGICNGVPMVMLPLFGDQGDNAQRLVSRGVAESLTIYDVTSEKLLVALK
KVINDKSYKEKMMKLSAIHRDRPIEPLDLAVFWTEFVMRHKGAEHLRPAAHDLNWIQYHS
LDVIGFLLLILLTVIFVTVKSCMFCFRKCFKTSQKKKKA
>zebrafish_ugt1a6_mRNA
ATGGCTGCTTTTGTGTTGCTCTTGTATCTTTTCTGCCTGGCAACAGCAGAAGCTGGGAAT
ATTTTAGTTGTTCCTTCGGATGGCAGTCACTGGACAGGTATGAAGCCTTTGGTGGAGGAG
CTTGGCCGTAGAGGAAACCAAGTGGTGGTCGTCATCCCAGAAGCAAGTCTGAGCATGGGT
CCGTCTCAGCACACCACAACTCTGTCTTATCCTGTGTCCTACACCAAAGCTCAGATACAG
GAGATTGTGAAAGCCGGTGTTACAACTCTGATAAGTACTTATGTATCTACAGATCTGCCC
AGGTTTCAGAGTTTCATCAACAGAATGAATTCGCTTAGTAATATTATAATCCGCAGTGCT
GAGGGTTTCCTCTCCAACAAAGACTTGATAAAGAAACTGCAAGACTACAACTTTGATGTC
ATTCTCACAGATCCATTTGAGCTTGTTGGAGTCATTGCTGCAGAATATCTCTCAGTTCCA
GCCATTTACATACAGACAAGTCATCCTTGTAATGTTGACACTCTTGCCAGTCAATGCCCA
TCTCCACCGTCTTATGTTCCACATATCTTAACTCACTTTTCTGACCGCATGAATCTTTGG
CAAAGAAGTGTAAACTTTATAAGGACTCTTATTCAGCCCATGGCCTGCAGACGGATGTTC
ACTCGTGCAGATGAAATCGCTTCACGTGTTCTTCAGAGAAAAACATCTATAATGGACATT
ATGAGCCATGCAGCTCTCTGGTTTGTGCATTCTGACTTTGCTTTGGAATTTCCTCATCCA
TTAATGCCCAACATGATCATTGTTGGAGGAATGGACAACACGAAAGCAGAACCTTTGTCT
CAGGAACTGGAGGAGTTTGTGAACGGCTCTGGAGAGCACGGGTTTGTTGTCTTCACTCTG
GGCTCCATGGTGTCACAGCTACCCGAAGCCAAAGCCAGAGAGTTCTTTGAGGCATTTAGA
CAGATACCTCAGAGAGTGTTGTGGAGATACACTGGACCAGTCCCAGAAAATGCACCAAAG
AATGTCAAATTAATGAAATGGCTGCCACAGAATGACCTCTTGGGCCATCCTAAGGTTAGG
GCTTTTGTTACACATGGTGGATCACATGGAATCTATGAAGGAATCTGTAATGGAGTGCCA
ATGGTGATGCTTCCTCTGTTTGGAGACCAAGGGGATAATGCTCAGCGTTTGGTGTCTCGA
GGAGTCGCAGAAAGCCTGACTATCTATGATGTGACCTCCGAAAAACTGCTGGTTGCATTG
AAGAAAGTCATCAATGATAAAAGCTACAAGGAGAAGATGATGAAGCTCTCTGCCATTCAT
AGAGACCGTCCAATTGAACCACTGGACCTGGCTGTGTTCTGGACTGAGTTTGTCATGAGA
CACAAAGGAGCAGAGCATCTCAGACCTGCAGCCCATGACCTGAACTGGATTCAGTATCAC
TCTCTGGACGTCATCGGCTTCCTTCTTCTTATTCTATTGACTGTTATTTTTGTGACTGTC
AAAAGCTGCATGTTCTGTTTCAGAAAGTGCTTCAAGACATCTCAGAAGAAGAAGAAGGCA
TAAAAACATGACAAAATGTGATAGTTTTGTGCCTTTTTTTGTGGGGTGATCATGCAGGGA
ACAGTTTAATTATTTAATTAATATTGTGTTTAGGCTCTATACGACCCCAGACCCTCTTCA
AGTGAAAAACAAAAAGTTGTTGTTTTTTCAGCACTTTTCTTAATTACATAAGAACTATGA
AATTGAGATTTTAAAATGTGCTTATTACATAATTACAATGTTTCTGTGTTTTTACTACTT
TAATGTCTTCATGGCCTGGATAAATTACTTGAATAAAGCCTCTCAAAATT
>zebrafish_UGT1A6_protein
MAAFVLLLYLFCLATAEAGNILVVPSDGSHWTGMKPLVEELGRRGNQVVVVIPEASLSMG
PSQHTTTLSYPVSYTKAQIQEIVKAGVTTLISTYVSTDLPRFQSFINRMNSLSNIIIRSA
EGFLSNKDLIKKLQDYNFDVILTDPFELVGVIAAEYLSVPAIYIQTSHPCNVDTLASQCP
SPPSYVPHILTHFSDRMNLWQRSVNFIRTLIQPMACRRMFTRADEIASRVLQRKTSIMDI
MSHAALWFVHSDFALEFPHPLMPNMIIVGGMDNTKAEPLSQELEEFVNGSGEHGFVVFTL
GSMVSQLPEAKAREFFEAFRQIPQRVLWRYTGPVPENAPKNVKLMKWLPQNDLLGHPKVR
AFVTHGGSHGIYEGICNGVPMVMLPLFGDQGDNAQRLVSRGVAESLTIYDVTSEKLLVAL
KKVINDKSYKEKMMKLSAIHRDRPIEPLDLAVFWTEFVMRHKGAEHLRPAAHDLNWIQYH
SLDVIGFLLLILLTVIFVTVKSCMFCFRKCFKTSQKKKKA
>zebrafish_ugt1a7_mRNA
ATGAATGATAGAATTGTTAGAATGGCTGCTTCTGCACTAGTTTTGTGTCTTTTCTGCCTA
GTATCAGCAGAAGCTGGGAATTTACTGGTAATTCCAGCACTTGGCAGCCACTGGACTGGC
ATGAGACCTTTGGTGGAGGAGCTTGGCCGTAGAGGAAACCGCGTGGTGGTTGTATTCCCG
GAGGAAAATGTGAACATGGTTCCAGCAAAGCACACCACGACTCTGACATATCCAGTGCCT
TACACCAAAGCTCAGATACAGAAGGGAACAGATGCAGCTATCAGTAAATTGTTTAGTGCA
GATGTGTCTTCAGATGTGGGCAGGTTTCAGAATTTTTTCACCACCATGGACATGCTTAAA
GTTATCATTTCCCGAAATGCTGAGGGTTTGCTCCTCAACAAAGATTTGCTAAAGAAACTA
AAAGACTACAACTTCGATGCCATTCTCACAGATCCGTTTGAGACTGTTGGAGTCATTGCA
TCAGAATATCTCTCAATTCCTGCCATTTATATGCAAACAAGTCATCCTTGTGGTGCTGAT
GTTCTTGCCAGTCAATGCCCAGCTCCACCATCTTATGTTCCAAAAGGTTTAACTCACTTT
ACTGATCGCATGAATCTCTGGCAAAGAAGTGTAAACTTTGTAAGGACTCTTGTTCAGCCA
GTGGCTTGCAGCCGCATGTTTGCTCATGCAGATGAAATCGCCTCACAGGTGCTGCAGAAA
AAGACATCAGTGATGGAGATCATGAGCCGTGCAGCTCTCTGGTTCATGCATTTTGACTTT
GCCTTTGAATTTCCTCGTCCAGTGATGCCGAACATGGTCGTTATTGGAGGAGTGGACACC
AAGAAACCAGAACCTTTGTCTCAAGAACTGGAGGAGTTTGTGAACGGCTCTGGAGAGCAC
GGGTTTGTTGTCTTCACTCTGGGCTCCATGGTGTCACAGCTACCCGAAGCCAAAGCCAGA
GAGTTCTTTGAGGCATTTAGACAGATACCTCAGAGAGTGTTGTGGAGATACACTGGACCA
GTCCCAGAAAATGCACCAAAGAATGTCAAATTAATGAAATGGCTGCCACAGAATGACCTC
TTGGGCCATCCTAAGGTTAGGGCTTTTGTTACACATGGTGGATCACATGGAATCTATGAA
GGAATCTGTAATGGAGTGCCAATGGTGATGCTTCCTCTGTTTGGAGACCAAGGGGATAAT
GCTCAGCGTTTGGTGTCTCGAGGAGTCGCAGAAAGCCTGACTATCTATGATGTGACCTCC
GAAAAACTGCTGGTTGCATTGAAGAAAGTCATCAATGATAAAAGCTACAAGGAGAAGATG
ATGAAGCTCTCTGCCATTCATAGAGACCGTCCAATTGAACCACTGGACCTGGCTGTGTTC
TGGACTGAGTTTGTCATGAGACACAAAGGAGCAGAGCATCTCAGACCTGCAGCCCATGAC
CTGAACTGGATTCAGTATCACTCTCTGGACGTCATCGGCTTCCTTCTTCTTATTCTATTG
ACTGTTATTTTTGTGACTGTCAAAAGCTGCATGTTCTGTTTCAGAAAGTGCTTCAAGACA
TCTCAGAAGAAGAAGAAGGCATAAAAACATGACAAAATGTGATAGTTTTGTGCCTTTTTT
TGTGGGGTGATCATGCAGGGAACAGTTTAATTATTTAATTAATATTGTGTTTAGGCTCTA
TACGACCCCAGACCCTCTTCAAGTGAAAAACAAAAAGTTGTTGTTTTTTCAGCACTTTTC
TTAATTACATAAGAACTATGAAATTGAGATTTTAAAATGTGCTTATTACATAATTACAAT
GTTTCTGTGTTTTTACTACTTTAATGTCTTCATGGCCTGGATAAATTACTTGAATAAAGC
CTCTCAAAATT
>zebrafish_UGT1A7_protein
MNDRIVRMAASALVLCLFCLVSAEAGNLLVIPALGSHWTGMRPLVEELGRRGNRVVVVFP
EENVNMVPAKHTTTLTYPVPYTKAQIQKGTDAAISKLFSADVSSDVGRFQNFFTTMDMLK
VIISRNAEGLLLNKDLLKKLKDYNFDAILTDPFETVGVIASEYLSIPAIYMQTSHPCGAD
VLASQCPAPPSYVPKGLTHFTDRMNLWQRSVNFVRTLVQPVACSRMFAHADEIASQVLQK
KTSVMEIMSRAALWFMHFDFAFEFPRPVMPNMVVIGGVDTKKPEPLSQELEEFVNGSGEH
GFVVFTLGSMVSQLPEAKAREFFEAFRQIPQRVLWRYTGPVPENAPKNVKLMKWLPQNDL
LGHPKVRAFVTHGGSHGIYEGICNGVPMVMLPLFGDQGDNAQRLVSRGVAESLTIYDVTS
EKLLVALKKVINDKSYKEKMMKLSAIHRDRPIEPLDLAVFWTEFVMRHKGAEHLRPAAHD
LNWIQYHSLDVIGFLLLILLTVIFVTVKSCMFCFRKCFKTSQKKKKA
>zebrafish_ugt1b1_mRNA
ATGCTGAAGAAGGGCTGGCTGTGGGGGCTGGGTTCAGGGCTGCTGCTGCTCTGGCTGAGT
GCCGGGCTGAGGCCTGTGCAGGGTGGCCGGGTTCTGGTCATGCCTGTTGAAGGCAGTCAC
TGGCTTAGCATGAAGGTACTGGCCACAGAACTGGCCCGAAGAGGTCATGACGTTCTGGTC
CTGGTGCCTGAGAAAAACATCTTGATCCAGAGTTCAGAGCTCTTCCGTACTGAGACTTTT
CCGGTAAAGATATCCAAGGAGCAACTGTCAAAGAGTTTGAAAGGATTTCAGCAGGGAGTC
TTCACACGTAGCCCTGCGCTGATGGACGTCTTCGTACAACTGGAGCGGCTGTTGAACTTC
ACGGGATCGCAGGTAGAAGGATGTGAATCTCTGCTTTACAATGAACCATTGATGCGGAAG
CTGAAGGAGCAGAACTTTGAATTGATGCTCACCGACCCATTCCTTCCCTGTGGACCTATT
ATTGCTACAGCACTCGGGGTCCCTGCAGTCTACTTCCTCCGTGGGATGCCTTGCGGAATT
GACTTGTTGGCTTCACAGTGTCCTTCCCCTCCATCATATGTACCTCGGTTTCATTCTGGC
ACCTCTGACAAAATGAACTTTGTGGAACGCATTCGCAATTTTTTCATGAGTGGCTTCGAA
CTGGTTTTGTGTAAAGTAATGTACGCCAGTTTTGATGAACTAGCTGCAAGATACTTGAAG
AAGGATGTGACGTACAAGGAGATCATTGGCCGAGGAGCTCTTTGGTTGCATAGATATGAT
TTTACATTTGAGTATCCCAGGCCTATCATGCCAAATATGGTCTTCATTGGGGGCATCAAT
TGTCAGAAGAGTGCTGAAATTTCTGCAGAGGTGGAGGAATTTGTCAATGGTTCTGGAGAG
CATGGCATTGTGGTGTTCAGTCTGGGTTCTTTGGTGTCCTCCATGCCAAAGGAAAAAGCT
GACATCTTCTTCAAGGCTTTCAGTATGATTCCACAGAGGGTGTTGTGGCGATATACGGGT
GAGATCCCTAATAATGTCCCTGAAAATGTCAAACTGATGAAATGGCTTCCACAGAATGAC
TTGCTTGGTCACCCCAAAGCAAGAGCCTTCATTACTCATGGGGGGACGCACGGCATCTAT
GAGGGCATCTGTCATGGTGTTCCCATGGTCATGCTTCCTCTCTTCGGTGACCAGGCTGAT
AATGTGCACCGAGTGGCAACTCGAGGGGTGGGAGTCATCCTTAGCATCCACGACATCACT
GTGGAAACACTGCTCGATGCCCTCAACAGCGTTATTAACAACAGCAGCTACAAGCAAAAA
ATGCAGAAGCTGTCAGCAATACACAATGACCGTCCCATTCAGCCCCTGGATCTTGCAGTG
TTTTGGACAGAGTTTGTAATGAGACACAAAGGCGCAGATCACCTGAGACCTGCTGCTCAC
GAGCTGAACTGGCTTCAGTACCACAGTCTGGATGTGATCGGCTTCATGCTCCTGATTGTC
CTGATTGTGACTCTGGCCATGCTTAAATGCTGTTCGCTCTGCTGGAGACGCTGCTGCAGA
AAAACACAGAAGCGGAAGGAAGACTGATCCAATAGAGATAAAAGTCTAGTATCATGTTTT
TTCTAAGTCTAATGTTTCGTTTCAGATTTACAAGCCAAAGTCATGAAAGCAACTTGACGC
CTGACAACTGAGCCAGTAAACTCTAAAAAGGAGTGTTCACTTAAAAAGATAATTAGCTGT
TTATTTAATTATCCTCAGGCATGCATAAGATGACTTTCATTCTTCAGGAAACTTAAGAAG
ACTTTAGCTGAAAAGCTGTGGTTTGTGCTGAACTAAGAAGTGGCTACCAGCACTGTCAAA
TAAGCATATACAGGAAAAACTAAATAAATACCAATGGTTTCTAATGTTTTTTTTTTTTCA
TTCTGCTTTATAATTAAGAACTAAGAATATTCATTTTTTTGTCTGTATATGCTTTTTTAA
TTTAAAGTAGTCATATATTTTATCAATCTTGAAAGACCACAATTTTAGCTAAACATCTTC
AAATGTTCAACTAAAGAAAAAAAAAGTCTCTTTGGTGGTTCTATAAATTAACAGCAAATA
TTTATTTTTTTGTGAACAATTTTGTTGAAACCGCAAACAGGGAACATGTATTAATATTTC
CAAGCAGTTTCAACTGGAGTTTGTATCATTAATCACTGAACTACCTATAACGGTAGTCAA
CAGCATATTTTATTTGTACTAGACAAAGTGCTGGAATAATCGCTCTCTGAATCAACGGAA
ATTCTGGATGATATGGAACTTGATCGGGGTGGATGTTATTTAATATGACGCAAACAGAAG
TCTATGAAACTTGAGAATAGGCCGGACACATTTCCAACAATTTTTTTTTTTTCTGGGTTT
AATTTTTAAATGATAGATTAGAATTTCACTGACCTAGTGATCGACACCATTAACTTTTTT
TTCCATGTAAACTGAATTCTTAAAAAATTGCTATGACTTTTTTCATGATTTTCTTTTGTT
AGTGTTTTCGTGATGTAATTTAGTTTTAAATTAAACTCTGTGCACTTGTGTACCTTCTTT
TTATCTTAAAATCACACTGAGACTGGGAAAAAATCTAAATAAAAGAAAAATAAATTTCT
>zebrafish_UGT1B1_protein
MLKKGWLWGLGSGLLLLWLSAGLRPVQGGRVLVMPVEGSHWLSMKVLATELARRGHDVLV
LVPEKNILIQSSELFRTETFPVKISKEQLSKSLKGFQQGVFTRSPALMDVFVQLERLLNF
TGSQVEGCESLLYNEPLMRKLKEQNFELMLTDPFLPCGPIIATALGVPAVYFLRGMPCGI
DLLASQCPSPPSYVPRFHSGTSDKMNFVERIRNFFMSGFELVLCKVMYASFDELAARYLK
KDVTYKEIIGRGALWLHRYDFTFEYPRPIMPNMVFIGGINCQKSAEISAEVEEFVNGSGE
HGIVVFSLGSLVSSMPKEKADIFFKAFSMIPQRVLWRYTGEIPNNVPENVKLMKWLPQND
LLGHPKARAFITHGGTHGIYEGICHGVPMVMLPLFGDQADNVHRVATRGVGVILSIHDIT
VETLLDALNSVINNSSYKQKMQKLSAIHNDRPIQPLDLAVFWTEFVMRHKGADHLRPAAH
ELNWLQYHSLDVIGFMLLIVLIVTLAMLKCCSLCWRRCCRKTQKRKED
>zebrafish_ugt1b2_mRNA
ATGCGCTTAGGAGTGATATTTATTCTAGTGGTCGGTGTAGTCTGTTCTGCAGCGGTGGAT
CAGAAACCATCCAGGAAGAGCAGCTGGACTGGGAAGCTGTTAGTGGTGCCCATGGATGGA
AGTCACTGGACAGGGGTGAAGGCTGTAGCAGAAGAAATGGGACGCAGAGGACACACTGTG
ATTGTGGTGATTCCAGAGATCAGTGTGCTCTTGGGTCCAGGCCAACACTACATCACTAAG
ATGTTTTCGGTTAAGTATGACCAAAAGTCATTAAACAAGGTATTGAATGAGCGTGTTCTT
GAAGTGACAAATCCAGGAAACTCCTTTTTGAGTACTGTGATTAGAATTGTGTCTAATTTG
AGGAGGATGTTTAATACGATGGCTGCAACAAGTGAAAGTCTGTTCCAAGACAAGGAGCTT
ATAGAGTTTCTGAGAAATGAAAACTTTGATGCAGTTTTAACTGATCCTGTTCTACCAATG
GGAGCCATATTGGCGTATAATCTTTCTGTGCCTGCGGTATACTTGCTAAGAGGAATGGCA
TGTGGCCTTGATGCTACAGCTACAACCTGTCCAAACCCTTCTTCATACATCCCACGTTTC
CATACAAGAAACACTGACCGGATGTCTTTTGGTGAGCGTGTAATGAACATGCTTATGAGC
ATTCTGGAACAAACAGTATGCAAATTTATGTACCGATCCTTTGAGGAGATGATCTTCAAC
TTCCTGCAGAGAGATGTGAGCATGACTGAGATCCTGAGAACTGGAGCTGTTTGGTTGATG
CGTTATGATTTCACACTAGAGTTCCCCAAACCCCTGATGCCCAACATGCAGTTCATAGGA
GGAATTAACTGTGGAGTTAGGAACCCACTGACGAAGGAGGTGGAGGAATTTGTCAATGGT
TCTGGAGAGCATGGCATTGTGGTGTTCAGTCTGGGTTCTTTGGTGTCCTCCATGCCAAAG
GAAAAAGCTGACATCTTCTTCAAGGCTTTCAGTATGATTCCACAGAGGGTGTTGTGGCGA
TATACGGGTGAGATCCCTAATAATGTCCCTGAAAATGTCAAACTGATGAAATGGCTTCCA
CAGAATGACTTGCTTGGTCACCCCAAAGCAAGAGCCTTCATTACTCATGGGGGGACGCAC
GGCATCTATGAGGGCATCTGTCATGGTGTTCCCATGGTCATGCTTCCTCTCTTCGGTGAC
CAGGCTGATAATGTGCACCGAGTGGCAACTCGAGGGGTGGGAGTCATCCTTAGCATCCAC
GACATCACTGTGGAAACACTGCTCGATGCCCTCAACAGCGTTATTAACAACAGCAGCTAC
AAGCAAAAAATGCAGAAGCTGTCAGCAATACACAATGACCGTCCCATTCAGCCCCTGGAT
CTTGCAGTGTTTTGGACAGAGTTTGTAATGAGACACAAAGGCGCAGATCACCTGAGACCT
GCTGCTCACGAGCTGAACTGGCTTCAGTACCACAGTCTGGATGTGATCGGCTTCATGCTC
CTGATTGTCCTGATTGTGACTCTGGCCATGCTTAAATGCTGTTCGCTCTGCTGGAGACGC
TGCTGCAGAAAAACACAGAAGCGGAAGGAAGACTGATCCAATAGAGATAAAAGTCTAGTA
TCATGTTTTTTCTAAGTCTAATGTTTCGTTTCAGATTTACAAGCCAAAGTCATGAAAGCA
ACTTGACGCCTGACAACTGAGCCAGTAAACTCTAAAAAGGAGTGTTCACTTAAAAAGATA
ATTAGCTGTTTATTTAATTATCCTCAGGCATGCATAAGATGACTTTCATTCTTCAGGAAA
CTTAAGAAGACTTTAGCTGAAAAGCTGTGGTTTGTGCTGAACTAAGAAGTGGCTACCAGC
ACTGTCAAATAAGCATATACAGGAAAAACTAAATAAATACCAATGGTTTCTAATGTTTTT
TTTTTTTCATTCTGCTTTATAATTAAGAACTAAGAATATTCATTTTTTTGTCTGTATATG
CTTTTTTAATTTAAAGTAGTCATATATTTTATCAATCTTGAAAGACCACAATTTTAGCTA
AACATCTTCAAATGTTCAACTAAAGAAAAAAAAAGTCTCTTTGGTGGTTCTATAAATTAA
CAGCAAATATTTATTTTTTTGTGAACAATTTTGTTGAAACCGCAAACAGGGAACATGTAT
TAATATTTCCAAGCAGTTTCAACTGGAGTTTGTATCATTAATCACTGAACTACCTATAAC
GGTAGTCAACAGCATATTTTATTTGTACTAGACAAAGTGCTGGAATAATCGCTCTCTGAA
TCAACGGAAATTCTGGATGATATGGAACTTGATCGGGGTGGATGTTATTTAATATGACGC
AAACAGAAGTCTATGAAACTTGAGAATAGGCCGGACACATTTCCAACAATTTTTTTTTTT
TCTGGGTTTAATTTTTAAATGATAGATTAGAATTTCACTGACCTAGTGATCGACACCATT
AACTTTTTTTTCCATGTAAACTGAATTCTTAAAAAATTGCTATGACTTTTTTCATGATTT
TCTTTTGTTAGTGTTTTCGTGATGTAATTTAGTTTTAAATTAAACTCTGTGCACTTGTGT
ACCTTCTTTTTATCTTAAAATCACACTGAGACTGGGAAAAAATCTAAATAAAAGAAAAAT
AAATTTCT
>zebrafish_UGT1B2_protein
MRLGVIFILVVGVVCSAAVDQKPSRKSSWTGKLLVVPMDGSHWTGVKAVAEEMGRRGHTV
IVVIPEISVLLGPGQHYITKMFSVKYDQKSLNKVLNERVLEVTNPGNSFLSTVIRIVSNL
RRMFNTMAATSESLFQDKELIEFLRNENFDAVLTDPVLPMGAILAYNLSVPAVYLLRGMA
CGLDATATTCPNPSSYIPRFHTRNTDRMSFGERVMNMLMSILEQTVCKFMYRSFEEMIFN
FLQRDVSMTEILRTGAVWLMRYDFTLEFPKPLMPNMQFIGGINCGVRNPLTKEVEEFVNG
SGEHGIVVFSLGSLVSSMPKEKADIFFKAFSMIPQRVLWRYTGEIPNNVPENVKLMKWLP
QNDLLGHPKARAFITHGGTHGIYEGICHGVPMVMLPLFGDQADNVHRVATRGVGVILSIH
DITVETLLDALNSVINNSSYKQKMQKLSAIHNDRPIQPLDLAVFWTEFVMRHKGADHLRP
AAHELNWLQYHSLDVIGFMLLIVLIVTLAMLKCCSLCWRRCCRKTQKRKED
>zebrafish_ugt1b3_mRNA
ATGCACTTAGGAGTGATATTCTGTCTAGTGGTCGGTGTAGTCTGTTCTGCAGCGGTGGAT
CAGAAACTGTCCAGGAAGAGCAGCTGGACTGGGAAGCTGTTAGTGGTGCCCATGGATGGA
AGTCACTGGACAGGGGTGAAGGCCGTGGCAGAAGAAATGGGACGCAGAGGACACACTGTG
ATTGTGGTGATTCCAGAGATCAGCATGCGCTTGGGTCCAGGCAAACACTACATCACTAAG
AAGTTTCCGGTCAAGTATGACCAGAAGTTGTTTAATGAGGTATTGACTGAACATGTTCAT
GAAGTGACAAATCCAGGACATTCCCGTTTGAAGACTGTGACTTCAACAATGGCTAATTTG
TTGAAGATGTTTAATATGATGGCCTCAACAAGTGAAAGTCTGTTCCAAGACAAGGAGCTT
ATAAAGTTTTTGAGAGATGAAAACTTTGATGCGATTTTAACTGATCCTGCTTTACCAATG
GGAGCTGTATTGGCGTATAATTTTTCTGTACCTGCAGTGTACATGCTAAGAGGAATGCCA
TGTGCTCTTGATGCTACGGCCACAGCCTGTCCAAACACTCCTTCATACATCCCACGTTTT
CATACAGGAAACACTGACCGGATGTCTTTTGGTGAGCGTGTAATGAATGTGCTCATGAGC
ATTCTGGAACAAGTAGCATGTAAAGTTATGTACTGGTCTTTTGAGGAAGTGACGTCCAAC
TTCCTGCAGAGAGATGTGAGCCTGACTGAGATCCTGAGCACTGGAGCTGTTTGGTTAATG
CGTTATGATTTCACACTAGAGTTCCCCAAACCCCTGATGCCCAACATGCAGTTCATAGGT
GGAATTAACTGTGGAGTTAAGAACCCACTGATGAAGGAGGTGGAGGAATTTGTCAATGGT
TCTGGAGAGCATGGCATTGTGGTGTTCAGTCTGGGTTCTTTGGTGTCCTCCATGCCAAAG
GAAAAAGCTGACATCTTCTTCAAGGCTTTCAGTATGATTCCACAGAGGGTGTTGTGGCGA
TATACGGGTGAGATCCCTAATAATGTCCCTGAAAATGTCAAACTGATGAAATGGCTTCCA
CAGAATGACTTGCTTGGTCACCCCAAAGCAAGAGCCTTCATTACTCATGGGGGGACGCAC
GGCATCTATGAGGGCATCTGTCATGGTGTTCCCATGGTCATGCTTCCTCTCTTCGGTGAC
CAGGCTGATAATGTGCACCGAGTGGCAACTCGAGGGGTGGGAGTCATCCTTAGCATCCAC
GACATCACTGTGGAAACACTGCTCGATGCCCTCAACAGCGTTATTAACAACAGCAGCTAC
AAGCAAAAAATGCAGAAGCTGTCAGCAATACACAATGACCGTCCCATTCAGCCCCTGGAT
CTTGCAGTGTTTTGGACAGAGTTTGTAATGAGACACAAAGGCGCAGATCACCTGAGACCT
GCTGCTCACGAGCTGAACTGGCTTCAGTACCACAGTCTGGATGTGATCGGCTTCATGCTC
CTGATTGTCCTGATTGTGACTCTGGCCATGCTTAAATGCTGTTCGCTCTGCTGGAGACGC
TGCTGCAGAAAAACACAGAAGCGGAAGGAAGACTGATCCAATAGAGATAAAAGTCTAGTA
TCATGTTTTTTCTAAGTCTAATGTTTCGTTTCAGATTTACAAGCCAAAGTCATGAAAGCA
ACTTGACGCCTGACAACTGAGCCAGTAAACTCTAAAAAGGAGTGTTCACTTAAAAAGATA
ATTAGCTGTTTATTTAATTATCCTCAGGCATGCATAAGATGACTTTCATTCTTCAGGAAA
CTTAAGAAGACTTTAGCTGAAAAGCTGTGGTTTGTGCTGAACTAAGAAGTGGCTACCAGC
ACTGTCAAATAAGCATATACAGGAAAAACTAAATAAATACCAATGGTTTCTAATGTTTTT
TTTTTTTCATTCTGCTTTATAATTAAGAACTAAGAATATTCATTTTTTTGTCTGTATATG
CTTTTTTAATTTAAAGTAGTCATATATTTTATCAATCTTGAAAGACCACAATTTTAGCTA
AACATCTTCAAATGTTCAACTAAAGAAAAAAAAAGTCTCTTTGGTGGTTCTATAAATTAA
CAGCAAATATTTATTTTTTTGTGAACAATTTTGTTGAAACCGCAAACAGGGAACATGTAT
TAATATTTCCAAGCAGTTTCAACTGGAGTTTGTATCATTAATCACTGAACTACCTATAAC
GGTAGTCAACAGCATATTTTATTTGTACTAGACAAAGTGCTGGAATAATCGCTCTCTGAA
TCAACGGAAATTCTGGATGATATGGAACTTGATCGGGGTGGATGTTATTTAATATGACGC
AAACAGAAGTCTATGAAACTTGAGAATAGGCCGGACACATTTCCAACAATTTTTTTTTTT
TCTGGGTTTAATTTTTAAATGATAGATTAGAATTTCACTGACCTAGTGATCGACACCATT
AACTTTTTTTTCCATGTAAACTGAATTCTTAAAAAATTGCTATGACTTTTTTCATGATTT
TCTTTTGTTAGTGTTTTCGTGATGTAATTTAGTTTTAAATTAAACTCTGTGCACTTGTGT
ACCTTCTTTTTATCTTAAAATCACACTGAGACTGGGAAAAAATCTAAATAAAAGAAAAAT
AAATTTCT
>zebrafish_UGT1B3_protein
MHLGVIFCLVVGVVCSAAVDQKLSRKSSWTGKLLVVPMDGSHWTGVKAVAEEMGRRGHTV
IVVIPEISMRLGPGKHYITKKFPVKYDQKLFNEVLTEHVHEVTNPGHSRLKTVTSTMANL
LKMFNMMASTSESLFQDKELIKFLRDENFDAILTDPALPMGAVLAYNFSVPAVYMLRGMP
CALDATATACPNTPSYIPRFHTGNTDRMSFGERVMNVLMSILEQVACKVMYWSFEEVTSN
FLQRDVSLTEILSTGAVWLMRYDFTLEFPKPLMPNMQFIGGINCGVKNPLMKEVEEFVNG
SGEHGIVVFSLGSLVSSMPKEKADIFFKAFSMIPQRVLWRYTGEIPNNVPENVKLMKWLP
QNDLLGHPKARAFITHGGTHGIYEGICHGVPMVMLPLFGDQADNVHRVATRGVGVILSIH
DITVETLLDALNSVINNSSYKQKMQKLSAIHNDRPIQPLDLAVFWTEFVMRHKGADHLRP
AAHELNWLQYHSLDVIGFMLLIVLIVTLAMLKCCSLCWRRCCRKTQKRKED
>zebrafish_ugt1b4_mRNA
ATGCACTTAGGAGTGATAATCTGTCTAGTGGTCGGTGTAGTCTGTTCTGCAGTGGTGGAT
CAGAAACTGTCCAGGAACAGCAGCTGGACTGGAAAGCTGTTAGTGGTGCCCATGGATGGA
AGTCACTGGACAGGGGTGAAGGCCGTGGCAGAAGAAATGGGACGTAGAGGACACACTGTG
ATTGTGGTGATTCCAGAGATCAGCATGCGCTTGGGTCCAGGCAAACACTACATCACTAAG
AAGTTCCCGGTCCAGTACAAGCAAGATTTAATCAACCAGATCATGGTGGAACATGTTAAT
GAAGTGGCAGCTTCCGAGCAATCCTTACTGAAAACTGTGACTTCAATTATGTATCGTTTT
GGAAAGATTATTGACCATTTCATCTCTACATCTGAGAGTCTGTTCCAGGAGCAGGAGCTT
ATAGAGTTTCTGAGAGATCAAAACTTTGATGCTGTTTTAACTAATCCTGCTATGCCAATG
GGAGCCATATTGGCTTACAACCTATCTGTGCCTGCAGTGTACATGCTAAGAGGAATAATG
TGTGAATCGAAAGCCACAGCGTGTCCGAACCCACCCTCTTATATTCCACGTTTCTTCACG
CAAATCTCAGACCGCATGACTTTTAGTGAGCGTGTAATAAACACACTTGTAAGTTTGCTG
GAACCACTGATGTGTAGGCTTATGTTGGGTAGTTTTGAGGAAATGACGTCCAAATTTCTG
CATAGAGATGTGTCCATAACTGAGATCCTGAGCACTGCTGCTGTTTGGTTGATGCGATAT
GATTTCACCCTGGAGTTTCCCAAACCCCTGATGCCCAACATGATTACAATAGGAGGAATT
AACTGTGAGGTTAAGAATCCACTGACGAAGGAGGTGGAGGAATTTGTCAATGGTTCTGGA
GAGCATGGCATTGTGGTGTTCAGTCTGGGTTCTTTGGTGTCCTCCATGCCAAAGGAAAAA
GCTGACATCTTCTTCAAGGCTTTCAGTATGATTCCACAGAGGGTGTTGTGGCGATATACG
GGTGAGATCCCTAATAATGTCCCTGAAAATGTCAAACTGATGAAATGGCTTCCACAGAAT
GACTTGCTTGGTCACCCCAAAGCAAGAGCCTTCATTACTCATGGGGGGACGCACGGCATC
TATGAGGGCATCTGTCATGGTGTTCCCATGGTCATGCTTCCTCTCTTCGGTGACCAGGCT
GATAATGTGCACCGAGTGGCAACTCGAGGGGTGGGAGTCATCCTTAGCATCCACGACATC
ACTGTGGAAACACTGCTCGATGCCCTCAACAGCGTTATTAACAACAGCAGCTACAAGCAA
AAAATGCAGAAGCTGTCAGCAATACACAATGACCGTCCCATTCAGCCCCTGGATCTTGCA
GTGTTTTGGACAGAGTTTGTAATGAGACACAAAGGCGCAGATCACCTGAGACCTGCTGCT
CACGAGCTGAACTGGCTTCAGTACCACAGTCTGGATGTGATCGGCTTCATGCTCCTGATT
GTCCTGATTGTGACTCTGGCCATGCTTAAATGCTGTTCGCTCTGCTGGAGACGCTGCTGC
AGAAAAACACAGAAGCGGAAGGAAGACTGATCCAATAGAGATAAAAGTCTAGTATCATGT
TTTTTCTAAGTCTAATGTTTCGTTTCAGATTTACAAGCCAAAGTCATGAAAGCAACTTGA
CGCCTGACAACTGAGCCAGTAAACTCTAAAAAGGAGTGTTCACTTAAAAAGATAATTAGC
TGTTTATTTAATTATCCTCAGGCATGCATAAGATGACTTTCATTCTTCAGGAAACTTAAG
AAGACTTTAGCTGAAAAGCTGTGGTTTGTGCTGAACTAAGAAGTGGCTACCAGCACTGTC
AAATAAGCATATACAGGAAAAACTAAATAAATACCAATGGTTTCTAATGTTTTTTTTTTT
TCATTCTGCTTTATAATTAAGAACTAAGAATATTCATTTTTTTGTCTGTATATGCTTTTT
TAATTTAAAGTAGTCATATATTTTATCAATCTTGAAAGACCACAATTTTAGCTAAACATC
TTCAAATGTTCAACTAAAGAAAAAAAAAGTCTCTTTGGTGGTTCTATAAATTAACAGCAA
ATATTTATTTTTTTGTGAACAATTTTGTTGAAACCGCAAACAGGGAACATGTATTAATAT
TTCCAAGCAGTTTCAACTGGAGTTTGTATCATTAATCACTGAACTACCTATAACGGTAGT
CAACAGCATATTTTATTTGTACTAGACAAAGTGCTGGAATAATCGCTCTCTGAATCAACG
GAAATTCTGGATGATATGGAACTTGATCGGGGTGGATGTTATTTAATATGACGCAAACAG
AAGTCTATGAAACTTGAGAATAGGCCGGACACATTTCCAACAATTTTTTTTTTTTCTGGG
TTTAATTTTTAAATGATAGATTAGAATTTCACTGACCTAGTGATCGACACCATTAACTTT
TTTTTCCATGTAAACTGAATTCTTAAAAAATTGCTATGACTTTTTTCATGATTTTCTTTT
GTTAGTGTTTTCGTGATGTAATTTAGTTTTAAATTAAACTCTGTGCACTTGTGTACCTTC
TTTTTATCTTAAAATCACACTGAGACTGGGAAAAAATCTAAATAAAAGAAAAATAAATTT
CT
>zebrafish_UGT1B4_protein
MHLGVIICLVVGVVCSAVVDQKLSRNSSWTGKLLVVPMDGSHWTGVKAVAEEMGRRGHTV
IVVIPEISMRLGPGKHYITKKFPVQYKQDLINQIMVEHVNEVAASEQSLLKTVTSIMYRF
GKIIDHFISTSESLFQEQELIEFLRDQNFDAVLTNPAMPMGAILAYNLSVPAVYMLRGIM
CESKATACPNPPSYIPRFFTQISDRMTFSERVINTLVSLLEPLMCRLMLGSFEEMTSKFL
HRDVSITEILSTAAVWLMRYDFTLEFPKPLMPNMITIGGINCEVKNPLTKEVEEFVNGSG
EHGIVVFSLGSLVSSMPKEKADIFFKAFSMIPQRVLWRYTGEIPNNVPENVKLMKWLPQN
DLLGHPKARAFITHGGTHGIYEGICHGVPMVMLPLFGDQADNVHRVATRGVGVILSIHDI
TVETLLDALNSVINNSSYKQKMQKLSAIHNDRPIQPLDLAVFWTEFVMRHKGADHLRPAA
HELNWLQYHSLDVIGFMLLIVLIVTLAMLKCCSLCWRRCCRKTQKRKED
>zebrafish_ugt1b5_mRNA
ATGCATGGAGTGATATTTAATCTAGTGGTCGGTGTAGTCTGTTCTGCAGCGATGAATCAG
AAACCATCCAGGAACAGCAGCTGGACTGGGAAGCTGTTAGTGGTGCCCATGGATGGAAGT
CACTGGACAGGGGTGAAGGCCGTGGCAGAAGAAATGGGACGCAGAGGACACACTGTGATT
GTGGTGATTCCAGAGATCAGCATGCGCTTGGGTCCAGGCAAACACTACATCACTAAGAAG
TTTCCGGTTAAGTACAAGCCAGATGTACTCAACCAGATGATAGCAAAACTTGTTAATACA
TTATCAGCTCCAGAGCAATCCCTATTGAAGAGAGTGACTTCAAATATCTACAATTTTGGA
AAGGTTGTTGACTATTTCATCTCTACAACTGAGAGTCTGTTCCAGGAGCAGGAGCTTATA
GAGTTTCTGAGAGATCAAAACTTTGATGCTGTTTTAACTGATCCTGCAATGCCAATGGGA
GCCATATTGGCATATAACCTGTCCGTACCTGCAGTGTACATGCTAAGAGGATTGATGTGT
GAATCTAAAGCTACAGCCTGTCCAGATCCTCCCTCATACATCCCACGATTATTCACACAA
AACTCAGACCACATGAATTTTGGTGAGCGTCTAATGAATACACTTGCAAGTTTGATGGAA
CCGCTGATGTGTAAATTGAAGTTTAGTGCTTTTGAGGAAGTGACGTCCAAGTTTCTGCAT
AGAGATGTGAGCATGACTGAGATCCTGAGCACTGGAGCTGTTTGGTTGATGCGTTATGAT
TTCACCCTGGAGTTCCCCAAACCCCTGATGCCCAACATCATTAACATAGGAGGAATTAAC
TGTGAAGTTAACAACCCTCTGACGAAGGAGGTGGAGGAATTTGTCAATGGTTCTGGAGAG
CATGGCATTGTGGTGTTCAGTCTGGGTTCTTTGGTGTCCTCCATGCCAAAGGAAAAAGCT
GACATCTTCTTCAAGGCTTTCAGTATGATTCCACAGAGGGTGTTGTGGCGATATACGGGT
GAGATCCCTAATAATGTCCCTGAAAATGTCAAACTGATGAAATGGCTTCCACAGAATGAC
TTGCTTGGTCACCCCAAAGCAAGAGCCTTCATTACTCATGGGGGGACGCACGGCATCTAT
GAGGGCATCTGTCATGGTGTTCCCATGGTCATGCTTCCTCTCTTCGGTGACCAGGCTGAT
AATGTGCACCGAGTGGCAACTCGAGGGGTGGGAGTCATCCTTAGCATCCACGACATCACT
GTGGAAACACTGCTCGATGCCCTCAACAGCGTTATTAACAACAGCAGCTACAAGCAAAAA
ATGCAGAAGCTGTCAGCAATACACAATGACCGTCCCATTCAGCCCCTGGATCTTGCAGTG
TTTTGGACAGAGTTTGTAATGAGACACAAAGGCGCAGATCACCTGAGACCTGCTGCTCAC
GAGCTGAACTGGCTTCAGTACCACAGTCTGGATGTGATCGGCTTCATGCTCCTGATTGTC
CTGATTGTGACTCTGGCCATGCTTAAATGCTGTTCGCTCTGCTGGAGACGCTGCTGCAGA
AAAACACAGAAGCGGAAGGAAGACTGATCCAATAGAGATAAAAGTCTAGTATCATGTTTT
TTCTAAGTCTAATGTTTCGTTTCAGATTTACAAGCCAAAGTCATGAAAGCAACTTGACGC
CTGACAACTGAGCCAGTAAACTCTAAAAAGGAGTGTTCACTTAAAAAGATAATTAGCTGT
TTATTTAATTATCCTCAGGCATGCATAAGATGACTTTCATTCTTCAGGAAACTTAAGAAG
ACTTTAGCTGAAAAGCTGTGGTTTGTGCTGAACTAAGAAGTGGCTACCAGCACTGTCAAA
TAAGCATATACAGGAAAAACTAAATAAATACCAATGGTTTCTAATGTTTTTTTTTTTTCA
TTCTGCTTTATAATTAAGAACTAAGAATATTCATTTTTTTGTCTGTATATGCTTTTTTAA
TTTAAAGTAGTCATATATTTTATCAATCTTGAAAGACCACAATTTTAGCTAAACATCTTC
AAATGTTCAACTAAAGAAAAAAAAAGTCTCTTTGGTGGTTCTATAAATTAACAGCAAATA
TTTATTTTTTTGTGAACAATTTTGTTGAAACCGCAAACAGGGAACATGTATTAATATTTC
CAAGCAGTTTCAACTGGAGTTTGTATCATTAATCACTGAACTACCTATAACGGTAGTCAA
CAGCATATTTTATTTGTACTAGACAAAGTGCTGGAATAATCGCTCTCTGAATCAACGGAA
ATTCTGGATGATATGGAACTTGATCGGGGTGGATGTTATTTAATATGACGCAAACAGAAG
TCTATGAAACTTGAGAATAGGCCGGACACATTTCCAACAATTTTTTTTTTTTCTGGGTTT
AATTTTTAAATGATAGATTAGAATTTCACTGACCTAGTGATCGACACCATTAACTTTTTT
TTCCATGTAAACTGAATTCTTAAAAAATTGCTATGACTTTTTTCATGATTTTCTTTTGTT
AGTGTTTTCGTGATGTAATTTAGTTTTAAATTAAACTCTGTGCACTTGTGTACCTTCTTT
TTATCTTAAAATCACACTGAGACTGGGAAAAAATCTAAATAAAAGAAAAATAAATTTCT
>zebrafish_UGT1B5_protein
MHGVIFNLVVGVVCSAAMNQKPSRNSSWTGKLLVVPMDGSHWTGVKAVAEEMGRRGHTVI
VVIPEISMRLGPGKHYITKKFPVKYKPDVLNQMIAKLVNTLSAPEQSLLKRVTSNIYNFG
KVVDYFISTTESLFQEQELIEFLRDQNFDAVLTDPAMPMGAILAYNLSVPAVYMLRGLMC
ESKATACPDPPSYIPRLFTQNSDHMNFGERLMNTLASLMEPLMCKLKFSAFEEVTSKFLH
RDVSMTEILSTGAVWLMRYDFTLEFPKPLMPNIINIGGINCEVNNPLTKEVEEFVNGSGE
HGIVVFSLGSLVSSMPKEKADIFFKAFSMIPQRVLWRYTGEIPNNVPENVKLMKWLPQND
LLGHPKARAFITHGGTHGIYEGICHGVPMVMLPLFGDQADNVHRVATRGVGVILSIHDIT
VETLLDALNSVINNSSYKQKMQKLSAIHNDRPIQPLDLAVFWTEFVMRHKGADHLRPAAH
ELNWLQYHSLDVIGFMLLIVLIVTLAMLKCCSLCWRRCCRKTQKRKED
>zebrafish_ugt1b7_mRNA
ATGGGACTGGTTGCATTTATCTGGTGCATCGTTCTCACATTTGCATCTGCAGGAGAGGCT
GTGAAGTCTAAAGAAGCTAGTTGGACTGGTTCACTTTTAGTGGTTCCAATGGACGGGAGT
CACTGGACTGGTGTGAAGGCTTTAGCAGAGGAGATGGGCCGCAGGGGTCACAAAGTGACA
GTGGTCATTCCAGAGGTCAGTGTACTTCTTGGACCTGGTAAACACTATGTGACTAGAACA
TTTCCAGTTCTGTATGGAAAGCAACAACTGGACGAACTTCAAGCTCGAAATGCTCAGGTG
ATGGAGAGTAAGCAGCTTCCCCTGATGGAGAAGATTAGCACCAGATTTAGTAACATGAGG
AAATTTGTGAATCTCCAGCGGGCCACCGCTGAGAGTCTATTATTGAACCAAGAGCTTGTG
GATTTCTTGAGGAAGCAGAACTTTGATGCTGTTCTCACCAGCCCGGCTGTGCCAACAGGA
GCCATTCTGGCCTATAACCTGTCCTTACCTGCTGTGTATATGCTGCGAGGATTACCCTGT
GGACTCGACTCGGTGGCCACAGCCTGCCCAAACCCTCCCTCTTACATACCTCGGTTCTTT
ACACACAGTTCGGACCGGATGTCTTTTGGTCAACGTGTGCTGAATGTTCTAGTGAGCATG
TTGGAGCCTTTACTCTGCAGACTGATATATTGGACAACTGAGGATGTGGCATCCCGTTTC
ATGCAGAGAGATGTGAGTGTGACAGAGGTCCTGAGCAGTGGAGCTCTGTGGCTTCTGCGG
TATGATTTCACTCTGGAGTTTCCGAAACCCTTAATGCCCAACATGGTTCTAATTGGTGGG
ATTAACTGTGCCATAAGACACCCTCTGACTAAGGAGGTGGAGGAATTTGTCAATGGTTCT
GGAGAGCATGGCATTGTGGTGTTCAGTCTGGGTTCTTTGGTGTCCTCCATGCCAAAGGAA
AAAGCTGACATCTTCTTCAAGGCTTTCAGTATGATTCCACAGAGGGTGTTGTGGCGATAT
ACGGGTGAGATCCCTAATAATGTCCCTGAAAATGTCAAACTGATGAAATGGCTTCCACAG
AATGACTTGCTTGGTCACCCCAAAGCAAGAGCCTTCATTACTCATGGGGGGACGCACGGC
ATCTATGAGGGCATCTGTCATGGTGTTCCCATGGTCATGCTTCCTCTCTTCGGTGACCAG
GCTGATAATGTGCACCGAGTGGCAACTCGAGGGGTGGGAGTCATCCTTAGCATCCACGAC
ATCACTGTGGAAACACTGCTCGATGCCCTCAACAGCGTTATTAACAACAGCAGCTACAAG
CAAAAAATGCAGAAGCTGTCAGCAATACACAATGACCGTCCCATTCAGCCCCTGGATCTT
GCAGTGTTTTGGACAGAGTTTGTAATGAGACACAAAGGCGCAGATCACCTGAGACCTGCT
GCTCACGAGCTGAACTGGCTTCAGTACCACAGTCTGGATGTGATCGGCTTCATGCTCCTG
ATTGTCCTGATTGTGACTCTGGCCATGCTTAAATGCTGTTCGCTCTGCTGGAGACGCTGC
TGCAGAAAAACACAGAAGCGGAAGGAAGACTGATCCAATAGAGATAAAAGTCTAGTATCA
TGTTTTTTCTAAGTCTAATGTTTCGTTTCAGATTTACAAGCCAAAGTCATGAAAGCAACT
TGACGCCTGACAACTGAGCCAGTAAACTCTAAAAAGGAGTGTTCACTTAAAAAGATAATT
AGCTGTTTATTTAATTATCCTCAGGCATGCATAAGATGACTTTCATTCTTCAGGAAACTT
AAGAAGACTTTAGCTGAAAAGCTGTGGTTTGTGCTGAACTAAGAAGTGGCTACCAGCACT
GTCAAATAAGCATATACAGGAAAAACTAAATAAATACCAATGGTTTCTAATGTTTTTTTT
TTTTCATTCTGCTTTATAATTAAGAACTAAGAATATTCATTTTTTTGTCTGTATATGCTT
TTTTAATTTAAAGTAGTCATATATTTTATCAATCTTGAAAGACCACAATTTTAGCTAAAC
ATCTTCAAATGTTCAACTAAAGAAAAAAAAAGTCTCTTTGGTGGTTCTATAAATTAACAG
CAAATATTTATTTTTTTGTGAACAATTTTGTTGAAACCGCAAACAGGGAACATGTATTAA
TATTTCCAAGCAGTTTCAACTGGAGTTTGTATCATTAATCACTGAACTACCTATAACGGT
AGTCAACAGCATATTTTATTTGTACTAGACAAAGTGCTGGAATAATCGCTCTCTGAATCA
ACGGAAATTCTGGATGATATGGAACTTGATCGGGGTGGATGTTATTTAATATGACGCAAA
CAGAAGTCTATGAAACTTGAGAATAGGCCGGACACATTTCCAACAATTTTTTTTTTTTCT
GGGTTTAATTTTTAAATGATAGATTAGAATTTCACTGACCTAGTGATCGACACCATTAAC
TTTTTTTTCCATGTAAACTGAATTCTTAAAAAATTGCTATGACTTTTTTCATGATTTTCT
TTTGTTAGTGTTTTCGTGATGTAATTTAGTTTTAAATTAAACTCTGTGCACTTGTGTACC
TTCTTTTTATCTTAAAATCACACTGAGACTGGGAAAAAATCTAAATAAAAGAAAAATAAA
TTTCT
>zebrafish_UGT1B7_protein
MGLVAFIWCIVLTFASAGEAVKSKEASWTGSLLVVPMDGSHWTGVKALAEEMGRRGHKVT
VVIPEVSVLLGPGKHYVTRTFPVLYGKQQLDELQARNAQVMESKQLPLMEKISTRFSNMR
KFVNLQRATAESLLLNQELVDFLRKQNFDAVLTSPAVPTGAILAYNLSLPAVYMLRGLPC
GLDSVATACPNPPSYIPRFFTHSSDRMSFGQRVLNVLVSMLEPLLCRLIYWTTEDVASRF
MQRDVSVTEVLSSGALWLLRYDFTLEFPKPLMPNMVLIGGINCAIRHPLTKEVEEFVNGS
GEHGIVVFSLGSLVSSMPKEKADIFFKAFSMIPQRVLWRYTGEIPNNVPENVKLMKWLPQ
NDLLGHPKARAFITHGGTHGIYEGICHGVPMVMLPLFGDQADNVHRVATRGVGVILSIHD
ITVETLLDALNSVINNSSYKQKMQKLSAIHNDRPIQPLDLAVFWTEFVMRHKGADHLRPA
AHELNWLQYHSLDVIGFMLLIVLIVTLAMLKCCSLCWRRCCRKTQKRKED
