# Supplementary material for: Adaptive evolution of multiple-variable exons and structural diversity of drug-metabolizing enzymes
Source: BMC Evol Biol. 2007 May 2;7:69. doi: 10.1186/1471-2148-7-69 (PMC1885805; doi:10.1186/1471-2148-7-69)
Supplement: Additional file 3 — Vertebrate Ugt2a and the rat Ugt2b39 genes. The mRNA and protein sequences for 16 vertebrate Ugt2a and the rat Ugt2b39 genes are shown in the FASTA format. [file 1471-2148-7-69-S3.txt]

>Rat_ugt2b39_mRNA
ATGTCTGTGAAAATGACAGCGGCCCTGCTCCTGCTCCACCTGACCATCTTCTTTGGCTCT
GGGAGTGGTGGGAAAGTGCTGGTGTGGCCTGTGGAATTCAGCCATTGGCTCAACTTGAAG
ATAATCCTAAGTGAGCTGGTGAAGAAGGGTCATGAAGTAGTTGTGCTGAAACCTTCAGTT
TCCTTTTCTTACGAGGTCGACAAAACATCTGCTATTGAGTTTGAGTCGTTCCCTTCATCG
TATTCCATAGCTGATGTGGAGGTGATTTTTATGGACTGCGTCAATGAGAGCATTTACGAG
CTACCGAAGCAGTCATTTTGGGGATACTTTTTAATGTTGCAAAAACTTTTTGAAAGGACT
TCAGATTATTCTGAGCGTCTCTGTAGAGATGCAGCTTTTAATAAAGAACTCATGACGAAG
CTACAAAACTCTGGCTTTGATGTCATCCTGGCAGATCCCTTCACACCCTGTGGTGACCTG
CTGGCCGAGATTCTCAAGATACCCTTAGTGTACAGTCTCCGCTTCTTTCCTGGCTCCACT
TATGAAAAGTACAGTGGAGGACTCCCAATGCCTCCTTCCTATGTGCCCATTGCTATGTCA
GAATTAAGCGACAGAATGACATTCGTGGAGAGGGTGAAACATATGATCTATGTACTTTGT
TTTGACTTTTGGTTCCAAGTGTTTGATGAGAAGAAGTGGAACGAGCTTTACACTGAAGTA
TTAGGAAGACCCACTACACTCTCAGAGACTATGGCAAAGGCAGACATATGGCTCATTAGG
ACCTACTGGGATTTGGAATTCCCTCACCCCGTCTTACCAAATTTTGATTTTGTTGGTGGA
CTCCACTGCAGACCTGCCAAACCCCTGCCTAAGGAAATAGAAGACTTCGTCCAGTCATCT
GGAGAACATGGTGTTGTGGTGTTTTCCCTCGGGTCGATGGTGGGAAGCCTAACAGAAGAA
AGGGCCAATGTGATTGCAGCAGGCCTTGCCCAGATTCCACAGAAGGTTCTTTGGAGATTT
GAAGGCAAGAAGCCAGAAACCTTGGGCTCCAACACTCGTCTGTACAAATGGATCCCCCAG
AATGACCTTCTAGGTCATCCCAAAACCAGAGCTTTTATAACTCATGGTGGCACCAATGGC
ATCTATGAGGCAATCTACCACGGGATTCCTGTGGTTGGCATTCCTTTGTTTGGAGACCAA
AAGGACAATATTGTTCACTTGAAGACCAAAGGAGCAGCAGTTAGACTGGACTTTCTCACG
ATGTCCAGTACAGACTTGCTCACTGCACTGAGGACAGTCACTAATGACCCTTCCTATAAG
GAGAATGCCATGAGATTATCAAGAATCCACCACGACCAGCCAGTGAAACCTCTGGATAGA
GCCGTCTTCTGGATTGAGTTTGTCATGCGCCACAAAGGAGCCAAGCACCTTCGTGTGGCA
GGGCATGACCTCAGCTGGGTCCAATACCACTCTCTGGATGTCATTGGGTTCCTGCTGGCC
TGTGTGGTGACTGTGATGTTCATCCTCAAAAAGTGTTGCCTCTTTTGTTGTCAGAAGTTT
ACAAAAGCTGGAAGAAAGAAGAAAAAGGAGTAGATGAACTGAAGAAGACTGACACAAGGA
CCTCTCCAGTGCCACACAGTAAGGGGGGCAATGATGGTAGGGTCCTTCAGCCTGTGACAA
GATAATTTTTCAATAATTATCAAGTCAGAAAACTTTTTTCCCAGATAATTGATAGTTCTT
TTGGAATTAGTAGGATTTCAGCCAAAGATAAAATTGAAAGGGAAACATAAGTAAAATTAA
CAGCGTCAACATGAATACACATAGAAATTCATTTCTGCAGCATAAAAGTTAAATCAAAGA
ATGTTATGGCTGAAGCATTGGCTCTCTGATCTAATCATTTGTCAGGCAAGACTTCCCTTT
TGGTTTTGGATGCCAGGAACTCATATAAAAGCCTTATCCAGTAGCATCTGGTACTGCAGT
ATAAGAAAATCAGGAGATGTGAGATGCATTCAGGACAAGTGCCTGAAGCTCTCAGGCCAA
GTAGCCTGGTTCTCAGCAAGAAATAGCCTACCTCATAGAATGTGAAAGGGAAACATAACA
CTGGAGGAGGTGGTCTTATGTCCCATAGGTGTGCCCTAGCATATGTGTGCCCCACTCACA
AATTAACAAGCACAAATTAACAAGCATGTAAATATACACATATATACAGGCTTTAAATTC
ACACATACACACACACACCAAATTTTTCTGGCGACTAACAGTTTGTAGATACAAGGTCAC
TAAGAAGCACACTCGCAACTATACGGTTTTACAAGCATTGAACAAACCATTTTTTGCAAA
CTTTAAAGGACAAATCTCTAGATTAAAGTGTTCAGAATTGGAGTTGTGAATCCCCTAACC
TACATTTGTCTTTCATAGACCAATACTGTTGCAGAGTCTCATGTACAATGTGCCTCTGAA
TGACCTCTTCCTTAAAGGACCTACCAAGATTGTACTTGGACCTGAAGGGATGACTCCACA
GTTACTAACTCTAGGTTCCTCTTCCATAGAACCCTCCCCATTCCTTTCCCCCCTCCATAT
GATGATGACTCTGGACCAGCAGTATCTCAAGTGTCATAGCCTCTTCCACCCTCTTCTGCC
CTCTGTTTGGTGCTGCATTCATGTGGCACAGAGACAGTGTGAAAGAAGCTCACATACACA
TAAAGGATTAAAGAAAATTTTTGATTCGTG
>Rat_UGT2B39_protein
MSVKMTAALLLLHLTIFFGSGSGGKVLVWPVEFSHWLNLKIILSELVKKGHEVVVLKPSV
SFSYEVDKTSAIEFESFPSSYSIADVEVIFMDCVNESIYELPKQSFWGYFLMLQKLFERT
SDYSERLCRDAAFNKELMTKLQNSGFDVILADPFTPCGDLLAEILKIPLVYSLRFFPGST
YEKYSGGLPMPPSYVPIAMSELSDRMTFVERVKHMIYVLCFDFWFQVFDEKKWNELYTEV
LGRPTTLSETMAKADIWLIRTYWDLEFPHPVLPNFDFVGGLHCRPAKPLPKEIEDFVQSS
GEHGVVVFSLGSMVGSLTEERANVIAAGLAQIPQKVLWRFEGKKPETLGSNTRLYKWIPQ
NDLLGHPKTRAFITHGGTNGIYEAIYHGIPVVGIPLFGDQKDNIVHLKTKGAAVRLDFLT
MSSTDLLTALRTVTNDPSYKENAMRLSRIHHDQPVKPLDRAVFWIEFVMRHKGAKHLRVA
GHDLSWVQYHSLDVIGFLLACVVTVMFILKKCCLFCCQKFTKAGRKKKKE
>Rat_ugt2a1_mRNA
ATGTTGAAGAACATTCTACTGTGGTCTCTTCAGCTAAGTCTCCTAGGAATGAGTCTTGGC
GGGAATGTTCTCATCTGGCCAATGGAAGGCAGTCACTGGCTAAATGTTAAGATCATAATA
GACGAACTCCTAAGGAAAGAGCATAACGTGACTGTCCTTGTTGCATCCGGGGCCCTTTTC
ATCACACCGTCGGTCAGCCCATCTCTGACATTCGAAATATATCCAGTGCCCTTCGGCAAG
GAAAAAATCGAAAGCGTGATCAAGGACTTTGTTTTGACGTGGCTGGAAAACAGGCCGTCT
CCTTCAACTATCTGGACTTTCTATAAGGAAATGGCCAAAGTCATCGAGGAGTTCCACTTG
GTGTCCAGAGGGATCTGTGATGGCGTTCTTAAGAATGAAAAGCTGATGACCAAGCTGCAG
AGAGGAAAGTTTGAAGTACTGTTGTCAGACCCAGTATTTCCGTGTGGCGATATCGTAGCT
TTAAAACTGGGGATTCCATTTATCTATTCCTTGCGGTTTTCTCCTGCCTCCACAGTGGAA
AAGCACTGTGGAAAAGTCCCGTTTCCTCCTTCCTATGTTCCTGCAATCTTGTCAGAACTC
ACAGACCAGATGTCCTTCGCTGACCGAGTAAGGAACTTTATCTCCTACCGAATGCAGGAC
TACATGTTTGAAACTCTTTGGAAGCAATGGGATTCCTATTACAGTAAAGCCTTAGGAAGA
CCCACCACACTGTGCGAGACTATGGGGAAAGCTGAGATTTGGCTAATGCGAACATATTGG
GATTTTGAATTTCCTCGTCCATATTTGCCTAATTTTGAGTTTGTGGGAGGACTGCACTGC
AAACCTGCCAAGCCTTTGCCTAAGGAAATGGAAGAGTTTGTCCAGACCTCAGGGGAACAT
GGTGTTGTGGTGTTTTCTTTGGGGTCAATGGTCAAAAACCTGACAGAAGAAAAGGCCAAT
CTCATTGCCTCAGCCCTTGCCCAGATTCCTCAGAAGGTTTTGTGGCGATACAAAGGAAAG
ATACCAGCCACATTAGGATCCAATACGAGATTGTTTGACTGGATTCCTCAGAATGATCTT
CTTGGACATCCCAAAACCAGAGCTTTTATCACCCATGGTGGAACAAATGGAATCTATGAG
GCCATTTACCACGGGATCCCGATGGTGGGAGTTCCCATGTTCGCTGATCAGCCTGACAAC
ATAGCTCACATGAAGGCTAAAGGAGCAGCTGTGGAGGTGAACATGAACACGATGACGAGT
GCAGATCTGCTCAGTGCTGTGAGAGCAGTCATCAATGAGCCATTTTATAAAGAGAATGCC
ATGAGACTATCAAGAATTCACCACGATCAGCCAGTGAAGCCCCTGGACAGAGCCGTCTTC
TGGATTGAGTTTGTCATGCGTCACAAAGGAGCCAAGCACCTTCGTGTGGCAGCGCATGAC
CTCAGCTGGTTTCAGTACCACTCTCTAGATGTGATTGGGTTCCTGCTGGCTTGTATGGCA
TCTGCCATATTATTGGTTATAAAATGTTGTTTATTTGTATTTCAAAAAATTGGTAAGACA
GGAAAGAAGAATAAAAGGGACTAGATGAAGGAAAGACATCTCAGGTCTCTGGGTTTGGTC
AAGCACCAACTGGAGTAGCAATAGTACTTAGAAACCCAGGGAGTTGCCAGTCACCTATCC
TCATCCCATTTTCAATCATTCCATTCCTGTCTTAGCTTGAGGTAAATTGGAGGATGCAAC
ATACTTTCTTTGCTATTTCAATGACGGTCCTATCGTTTCCTTATATTCCTGGCACAGGGG
CACTATTAATTTAAATATGTTCTTTCAGAATGTCATTTAACTATAAACAAGATAATAACA
ATGATAACAAGTCTGAATCATTTGAAAAGGCACACAGGGTATACTGAATTTTCTTTAAGG
ATCATGCAAGGGTCATGTATACAGGTCCTCATGGAGCACACAAATTGGGCTCTGACCATA
GGGATTAGCGTATTATGAGAAGAATCATTATTTTCTTTTTAAATAAATTCTAGCTATTGT
GTTTCTCTGGTGTCACAGGCATTAGAGGATCAGTTCAGAACTGGGACACCATATTATAGT
AGGAAAAATACATAAATTGTTAGTACATTTAAATTATGCTGGTCTATATTTTTTGCTTTT
CCCTAAAATATACATCTGCATGCTTACTCTCCAGTCAAAGGTTTTAGATAGTTTTTCCAA
GAAATGAAGGCATGAATGGATCCACCATTTTTTTGCAAATAATAATATTTGAAAGTTATT
TCTAGAAAAAGTAAATGTTAAAATATTGTAATAATTTCTTAAATTTTAACTGACTGCTCT
TTGGATCTGTGTTAATCCATTATACTTAAAA
>Rat_UGT2A1_protein
MLKNILLWSLQLSLLGMSLGGNVLIWPMEGSHWLNVKIIIDELLRKEHNVTVLVASGALF
ITPSVSPSLTFEIYPVPFGKEKIESVIKDFVLTWLENRPSPSTIWTFYKEMAKVIEEFHL
VSRGICDGVLKNEKLMTKLQRGKFEVLLSDPVFPCGDIVALKLGIPFIYSLRFSPASTVE
KHCGKVPFPPSYVPAILSELTDQMSFADRVRNFISYRMQDYMFETLWKQWDSYYSKALGR
PTTLCETMGKAEIWLMRTYWDFEFPRPYLPNFEFVGGLHCKPAKPLPKEMEEFVQTSGEH
GVVVFSLGSMVKNLTEEKANLIASALAQIPQKVLWRYKGKIPATLGSNTRLFDWIPQNDL
LGHPKTRAFITHGGTNGIYEAIYHGIPMVGVPMFADQPDNIAHMKAKGAAVEVNMNTMTS
ADLLSAVRAVINEPFYKENAMRLSRIHHDQPVKPLDRAVFWIEFVMRHKGAKHLRVAAHD
LSWFQYHSLDVIGFLLACMASAILLVIKCCLFVFQKIGKTGKKNKRD
>Rat_ugt2a2_mRNA
ATGATTAAGAAGGTTTTGCAGCTGCTTATTTTTCCTTTGGCTCTGACTGAAATCGTTCTC
AGCGGGAATGTGGTAATTTGGCCTTCAGACGGCAGCCATTGGCTAAATATTAAGATCCTT
CTTGAGGAGTTGGTTCAAAGAAATCACAGTGTGACCGTACTGGCTGCATCAGAAACTTTA
TTCATCAACTCCAGTCCTGATGCCTTTATAAGTTTTGAAGAGATACCGGTCTCCTACACA
AGAAGCAAGATAGATGAAATGATTGAGCATATGATAGCACTGTGGCTGGATCACAGGCCA
ACCCCTCTCACGATGTGGGCTTTCTACAAAGAACTAGGAAAGCTCTTTGCTGCTTTCTAC
AAAATCAATAAGCAGATCTGTGATGGCGTACTAAAGAATGCCACTCTAATGGCAAGACTT
CAAAAAGGTGGCTTCGATGTGTTAATATCTGACCCAGTAACAATGTGTGGAGAGCTGGTG
GCTCTGAAATTGGGAATTCCCTTTGTGTATACCCTGCGCTTCTCTCCGGCCTTTACAGTG
GAGAGGCATTGTGGGAAAATTCCCACACCGGTCTCGTACGTACCTGCAGCCCTGTCAGAG
CTCACTGACCAGATGACTTTTGGTGAAAGGGTTAAGAACACCATTTCTTATTCTCTGCAA
GACTATATATTTAAGTCCTACTGGGGAGAATGGAATTCATACTACAGCAGAGTTCTAGGA
AGACCCACCACACTGTGCGAGACTATGGGGAAAGCTGAGATTTGGCTAATGCGAACATAT
TGGGATTTTGAATTTCCTCGTCCATATTTGCCTAATTTTGAGTTTGTGGGAGGACTGCAC
TGCAAACCTGCCAAGCCTTTGCCTAAGGAAATGGAAGAGTTTGTCCAGACCTCAGGGGAA
CATGGTGTTGTGGTGTTTTCTTTGGGGTCAATGGTCAAAAACCTGACAGAAGAAAAGGCC
AATCTCATTGCCTCAGCCCTTGCCCAGATTCCTCAGAAGGTTTTGTGGCGATACAAAGGA
AAGATACCAGCCACATTAGGATCCAATACGAGATTGTTTGACTGGATTCCTCAGAATGAT
CTTCTTGGACATCCCAAAACCAGAGCTTTTATCACCCATGGTGGAACAAATGGAATCTAT
GAGGCCATTTACCACGGGATCCCGATGGTGGGAGTTCCCATGTTCGCTGATCAGCCTGAC
AACATAGCTCACATGAAGGCTAAAGGAGCAGCTGTGGAGGTGAACATGAACACGATGACG
AGTGCAGATCTGCTCAGTGCTGTGAGAGCAGTCATCAATGAGCCATTTTATAAAGAGAAT
GCCATGAGACTATCAAGAATTCACCACGATCAGCCAGTGAAGCCCCTGGACAGAGCCGTC
TTCTGGATTGAGTTTGTCATGCGTCACAAAGGAGCCAAGCACCTTCGTGTGGCAGCGCAT
GACCTCAGCTGGTTTCAGTACCACTCTCTAGATGTGATTGGGTTCCTGCTGGCTTGTATG
GCATCTGCCATATTATTGGTTATAAAATGTTGTTTATTTGTATTTCAAAAAATTGGTAAG
ACAGGAAAGAAGAATAAAAGGGACTAGATGAAGGAAAGACATCTCAGGTCTCTGGGTTTG
GTCAAGCACCAACTGGAGTAGCAATAGTACTTAGAAACCCAGGGAGTTGCCAGTCACCTA
TCCTCATCCCATTTTCAATCATTCCATTCCTGTCTTAGCTTGAGGTAAATTGGAGGATGC
AACATACTTTCTTTGCTATTTCAATGACGGTCCTATCGTTTCCTTATATTCCTGGCACAG
GGGCACTATTAATTTAAATATGTTCTTTCAGAATGTCATTTAACTATAAACAAGATAATA
ACAATGATAACAAGTCTGAATCATTTGAAAAGGCACACAGGGTATACTGAATTTTCTTTA
AGGATCATGCAAGGGTCATGTATACAGGTCCTCATGGAGCACACAAATTGGGCTCTGACC
ATAGGGATTAGCGTATTATGAGAAGAATCATTATTTTCTTTTTAAATAAATTCTAGCTAT
TGTGTTTCTCTGGTGTCACAGGCATTAGAGGATCAGTTCAGAACTGGGACACCATATTAT
AGTAGGAAAAATACATAAATTGTTAGTACATTTAAATTATGCTGGTCTATATTTTTTGCT
TTTCCCTAAAATATACATCTGCATGCTTACTCTCCAGTCAAAGGTTTTAGATAGTTTTTC
CAAGAAATGAAGGCATGAATGGATCCACCATTTTTTTGCAAATAATAATATTTGAAAGTT
ATTTCTAGAAAAAGTAAATGTTAAAATATTGTAATAATTTCTTAAATTTTAACTGACTGC
TCTTTGGATCTGTGTTAATCCATTATACTTAAAA
>Rat_UGT2A2_protein
MIKKVLQLLIFPLALTEIVLSGNVVIWPSDGSHWLNIKILLEELVQRNHSVTVLAASETL
FINSSPDAFISFEEIPVSYTRSKIDEMIEHMIALWLDHRPTPLTMWAFYKELGKLFAAFY
KINKQICDGVLKNATLMARLQKGGFDVLISDPVTMCGELVALKLGIPFVYTLRFSPAFTV
ERHCGKIPTPVSYVPAALSELTDQMTFGERVKNTISYSLQDYIFKSYWGEWNSYYSRVLG
RPTTLCETMGKAEIWLMRTYWDFEFPRPYLPNFEFVGGLHCKPAKPLPKEMEEFVQTSGE
HGVVVFSLGSMVKNLTEEKANLIASALAQIPQKVLWRYKGKIPATLGSNTRLFDWIPQND
LLGHPKTRAFITHGGTNGIYEAIYHGIPMVGVPMFADQPDNIAHMKAKGAAVEVNMNTMT
SADLLSAVRAVINEPFYKENAMRLSRIHHDQPVKPLDRAVFWIEFVMRHKGAKHLRVAAH
DLSWFQYHSLDVIGFLLACMASAILLVIKCCLFVFQKIGKTGKKNKRD
>Chimpanzee_ugt2a1_mRNA
ATGTTAAACAACCTTCTGCTGTTCTCCCTTCAGATAAGTCTCATAGGAACCACTCTTGGT
GGGAATGTTTTGATTTGGCCAATGGAAGGTAGTCATTGGCTAAATGTTAAGATAATTATA
GATGAGCTCATTAAAAAGGAGCATAATGTGACTGTCCTAGTTGCCTCTGGTGCACTTTTC
ATCACACCAACCTCTAACCCATCTCTGACATTTGAAATATATAAGGTGCCCTTTGGCAAA
GAAAGAATAGAAGGAGTAATTAAGGACTTCGTTTTGACATGGCTGGAAAATAGACCATCT
CCTTCAACCATTTGGAGATTCTATCAGGAGATGGCCAAAGTAATCAAGGACTTCCACATG
GTGTCTCAGGAGATCTGTGATGGCGTTCTTAAAAACCAACAGCTGATGGAAAAGCTAAAG
AAAAGCAAGTTTGAAGTCCTGGTGTCTGATCCAGTATTTCCTTGTGGCGATATAGTAGCT
TTAAAACTTGGAATACCATTTATGTACTCCTTGAGGTTTTCTCCAGCCTCAACAGTGGAA
AAGCACTGTGGGAAGGTACCATACCCTCCTTCCTATGTTCCTGCTGTTTTATCAGAACTC
ACCGACCAAATGTCTTTCACTGACAGAATAAGAAATTTCATCTCCTACCACCTACAGGAC
TACATGTTTGAAACTCTTTGGAAATCATGGGATTCATACTATAGTAAAGCTTTAGGAAGA
CCCACTACGTTATGTGAGACTATGGGGAAAGCTGAAATTTGGTTAATCCGAACATATTGG
GATTTTGAATTTCCTCGTCCATACTTACCTAATTTTGAGTTTGTTGGAGGATTGCACTGC
AAACCTGCCAAACCTTTACCTAAGGAAATGGAAGAATTTATCCAGAGCTCAGGTAAAGAT
GGTGTTGTGGTGTTTTCTCTGGGATCAATGGTCAAAAACCTTACAGAAGAAAAGGCCAAT
CTTATTGCCTCAGCCCTTGCCCAGATTCCACAGAAGGTTTTATGGAGATACAAAGGAAAG
AAACCAGCCACATTAGGAAACAATACTCAGCTCTTTGATTGGATACCCCAGAATGATCTT
CTTGGACATCCCAAAACCAAAGCTTTTATCACTCATGGTGGAACTAATGGGATCTACGAA
GCTATTTACCACGGAGTCCCTATGGTGGGAATTCCCATGTTTGCTGATCAGCCTGATAAC
ATTGCTCACATGAAGGCCAAAGGAGCAGCTGTGGAAGTGAACCTAAACACAATGACAAGT
GTGGATTTGCTTAGCGCTTTGAGAACAGTCATTAATGAACCTTCTTATAAAGAGAATGCT
ATGAGGTTATCAAGAATTCACCATGATCAACCTGTAAAGCCCCTGGATCGAGCAGTCTTC
TGGATCGAGTTTGTCATGCGCCACAAAGGAGCCAAGCACCTTCGGGTTGCAGCCCACAAC
CTCACCTGGTTCCAGTACCACTCTTTGGATGTAATTGGGTTCTTGCTGGTCTGTGTGACA
ACGGCTATATTTTTGGTCATACAATGTTGTTTGTTTTCCTGTCAAAAATTTGTTAAGATA
GGAAAGAAGAAAAAAAGAGAATAGGTCAAGAAAAAGAGGAAATATATATATTTTTAAGTT
TGGCAAAATCCTGAGTAGTGTAGTCCTATTAATTCCAGACAAAAGGAGTTTAACAAAAAC
GCATCTCCCATCCCGTTTCCAAATTTTCTATTTCTCTACCTGCGATAAGCCTACTGATAA
AGCCTTGATTTTGGCATGATTATTATTAACTTGTGAGTTATAGTCTTCTATTTTTCCTTT
GTCTCTCCCTGCTGACTATACCCTCTTCCT
>Chimpanzee_UGT2A1_protein
MLNNLLLFSLQISLIGTTLGGNVLIWPMEGSHWLNVKIIIDELIKKEHNVTVLVASGALF
ITPTSNPSLTFEIYKVPFGKERIEGVIKDFVLTWLENRPSPSTIWRFYQEMAKVIKDFHM
VSQEICDGVLKNQQLMEKLKKSKFEVLVSDPVFPCGDIVALKLGIPFMYSLRFSPASTVE
KHCGKVPYPPSYVPAVLSELTDQMSFTDRIRNFISYHLQDYMFETLWKSWDSYYSKALGR
PTTLCETMGKAEIWLIRTYWDFEFPRPYLPNFEFVGGLHCKPAKPLPKEMEEFIQSSGKD
GVVVFSLGSMVKNLTEEKANLIASALAQIPQKVLWRYKGKKPATLGNNTQLFDWIPQNDL
LGHPKTKAFITHGGTNGIYEAIYHGVPMVGIPMFADQPDNIAHMKAKGAAVEVNLNTMTS
VDLLSALRTVINEPSYKENAMRLSRIHHDQPVKPLDRAVFWIEFVMRHKGAKHLRVAAHN
LTWFQYHSLDVIGFLLVCVTTAIFLVIQCCLFSCQKFVKIGKKKKRE
>Chimpanzee_ugt2a2_mRNA
ATGCCTAAGAAGTTTGTCCAGATGCTGGTTTTTAATTTGACTCTGACTGAAGTTGTTCTA
AGTGGGAATGTGTTAATTTGGCCTACAGATGGTAGCCATTGGTTAAATATTAAGATTATT
CTAGAAGAGTTGATTCAAAGAAATCACAATGTGACTGTACTGGCTTCATCAGCAACTCTA
TTCATCAACTCCAATCCCGATTCTCCTGTGAATTTTGAAGTGATACCTGTTTCCTACAAG
AAGAGCAATATAGATTCCTTAATTGAGCATATGATAATGCTGTGGATTGACCATAGACCA
ACTCCTCTCACAATATGGGCTTTCTACAAAGAACTAGGAAAACTTCTAGACACTTTCTTT
CAAATTAACATACAACTCTGTGATGGTGTACTAAAGAACCCAAAGTTGATGGCAAGACTT
CAGAAAGGTGGTTTTGATGTGTTGGTAGCAGACCCAGTAACAATCTGTGGTGATCTTGTT
GCTCTGAAATTAGGAATTCCATTTATGTACACATTGAGGTTCTCTCCAGCATCAACAGTG
GAGAGACACTGTGGGAAAATCCCAGCACCAGTCTCCTATGTACCGGCAGCCTTATCAGAG
CTCACTGACCAGATGACCTTTGGTGAAAGGATTAAAAATACCATATCTTATTCTCTGCAA
GACTATATATTTCAGTCCTACTGGGGAGAATGGAATTCATACTATAGCAAAATTTTAGGA
AGACCCACTACGTTATGTGAGACTATGGGGAAAGCTGAAATTTGGTTAATCCGAACATAT
TGGGATTTTGAATTTCCTCGTCCATACTTACCTAATTTTGAGTTTGTTGGAGGATTGCAC
TGCAAACCTGCCAAACCTTTACCTAAGGAAATGGAAGAATTTATCCAGAGCTCAGGTAAA
GATGGTGTTGTGGTGTTTTCTCTGGGATCAATGGTCAAAAACCTTACAGAAGAAAAGGCC
AATCTTATTGCCTCAGCCCTTGCCCAGATTCCACAGAAGGTTTTATGGAGATACAAAGGA
AAGAAACCAGCCACATTAGGAAACAATACTCAGCTCTTTGATTGGATACCCCAGAATGAT
CTTCTTGGACATCCCAAAACCAAAGCTTTTATCACTCATGGTGGAACTAATGGGATCTAC
GAAGCTATTTACCACGGAGTCCCTATGGTGGGAATTCCCATGTTTGCTGATCAGCCTGAT
AACATTGCTCACATGAAGGCCAAAGGAGCAGCTGTGGAAGTGAACCTAAACACAATGACA
AGTGTGGATTTGCTTAGCGCTTTGAGAACAGTCATTAATGAACCTTCTTATAAAGAGAAT
GCTATGAGGTTATCAAGAATTCACCATGATCAACCTGTAAAGCCCCTGGATCGAGCAGTC
TTCTGGATCGAGTTTGTCATGCGCCACAAAGGAGCCAAGCACCTTCGGGTTGCAGCCCAC
AACCTCACCTGGTTCCAGTACCACTCTTTGGATGTAATTGGGTTCTTGCTGGTCTGTGTG
ACAACGGCTATATTTTTGGTCATACAATGTTGTTTGTTTTCCTGTCAAAAATTTGTTAAG
ATAGGAAAGAAGAAAAAAAGAGAATAGGTCAAGAAAAAGAGGAAATATATATATTTTTAA
GTTTGGCAAAATCCTGAGTAGTGTAGTCCTATTAATTCCAGACAAAAGGAGTTTAACAAA
AACGCATCTCCCATCCCGTTTCCAAATTTTCTATTTCTCTACCTGCGATAAGCCTACTGA
TAAAGCCTTGATTTTGGCATGATTATTATTAACTTGTGAGTTATAGTCTTCTATTTTTCC
TTTGTCTCTCCCTGCTGACTATACCCTCTTCCT
>Chimpanzee_UGT2A2_protein
MPKKFVQMLVFNLTLTEVVLSGNVLIWPTDGSHWLNIKIILEELIQRNHNVTVLASSATL
FINSNPDSPVNFEVIPVSYKKSNIDSLIEHMIMLWIDHRPTPLTIWAFYKELGKLLDTFF
QINIQLCDGVLKNPKLMARLQKGGFDVLVADPVTICGDLVALKLGIPFMYTLRFSPASTV
ERHCGKIPAPVSYVPAALSELTDQMTFGERIKNTISYSLQDYIFQSYWGEWNSYYSKILG
RPTTLCETMGKAEIWLIRTYWDFEFPRPYLPNFEFVGGLHCKPAKPLPKEMEEFIQSSGK
DGVVVFSLGSMVKNLTEEKANLIASALAQIPQKVLWRYKGKKPATLGNNTQLFDWIPQND
LLGHPKTKAFITHGGTNGIYEAIYHGVPMVGIPMFADQPDNIAHMKAKGAAVEVNLNTMT
SVDLLSALRTVINEPSYKENAMRLSRIHHDQPVKPLDRAVFWIEFVMRHKGAKHLRVAAH
NLTWFQYHSLDVIGFLLVCVTTAIFLVIQCCLFSCQKFVKIGKKKKRE
>Dog_ugt2a1_mRNA
ATGTTAAATAAGAATATTCTGCTGCTGTCTCTCAAGATTAGTCTCCTAGGAATCACCCTT
GGTGGGAATGTTCTGATTTGGCCAATGGAGGGTAGTCATTGGCTGAACATTAAGATAATT
ATAGATGAGTTGATTAAAAAAGAGCATAACGTGACTGTCTTAGTTGCCTCTGGTGCACTT
TTCATCACACCGACCTTTAACCCATCTCTGACATTTGAAATATATAAGGTGCCCTTTGAC
AAAGGAAGAGTAGAAGGAATAATCAAGGAATTTGTATTGACATGGATGGAAAATAGGCCA
TCTCCTTCAACCATTTGGAGATTCTATCAGGAAATGGCCAAAGTCATTAAGAACTTCCAC
ATGCTGTCTAGAGAAATCTGTGATGGTGTTCTCAAAAACCAAAAGCTGATGGACAAGCTG
AAGAAAAGCAAATTTGAAGTCCTAATATCAGATCCAGTGTTCCCTTGTGGTGATATAGTG
GCTTTAAAACTGGGAGTTCCATTTATGTACTCTTTAAGATTTTCTCCAGCTTCAACAGTG
GAAAAGCATTGTGGGAAGGTACCATTCCCTCCTTCCTATGTTCCTGCTATATTATCAGAA
CTCACTGACCAGATGTCTTTCACTGACAGAGTAAGAAATTTCATCTCCTACAGTCTACAG
GACTACATGTTTGACACTCTTTGGAAATCATGGGATTCTTACTACAGTAAAGCTTTGGGA
AGACCCACTACATTATGTGAGATTATGGGGAAAGCAGAAATTTGGCTAATCCGGACATAT
TGGGATTTTGAATTTCCTCGCCCATACTTACCCAATTTTGAGTTTGTAGGAGGGTTGCAC
TGTAAACCTGCCAAACCATTACCTAAGGAAATGGAAGAATTTGTCCAAAGTTCAGGTGAA
GATGGTGTTGTGGTGTTTTCTCTGGGGTCAATGGTCAAAAATCTCACAGATGAAAAAGCC
AATCTCATTGCCTCGGCTCTTGCCCAGATTCCACAGAAGGTTTTATGGAGATACAAAGGA
AACAAACCAGCCACGTTGGGAACCAATACTCGGCTCTATGACTGGATACCCCAGAATGAT
CTTCTTGGTCATCCCAAAACAAAAGCTTTTATCACTCACGGTGGAACCAATGGGATCTAT
GAAGCTATTTATCACGGGGTTCCTATGGTGGGAGTGCCTATGTTTGCTGATCAGCCTGAC
AACATCGCTCACATGAAGGCCAAAGGAGCAGCTGTGGAGGTGAACATCAACACAATGACC
AGTGCAGATCTGCTCCATGCCCTGAGAACAGTCATTAATGAACCTTCTTATAAAGAGAAT
GCTACAAGATTATCGAGGATTCACCATGATCAACCTGTAAAGCCCCTGGACCGAGCAGTC
TTCTGGATTGAGTTTGTCATGCGCCACAAAGGAGCCAAGCACCTGCGGCCAGCCTCCCAT
GACCTCACCTGGTTCCAGTACCACTCCTTGGATGTGATTGGGTTTCTGCTGGCCTGTGTG
GCGACTGCTATATTCTTGGTCACAAAATGTTGTTTGTTTTCTTGTCGAAAATTTAATAAA
GCAGGAAAGAAGAAAAAGAGGGAGTAG
>Dog_UGT2A1_protein
MLNKNILLLSLKISLLGITLGGNVLIWPMEGSHWLNIKIIIDELIKKEHNVTVLVASGAL
FITPTFNPSLTFEIYKVPFDKGRVEGIIKEFVLTWMENRPSPSTIWRFYQEMAKVIKNFH
MLSREICDGVLKNQKLMDKLKKSKFEVLISDPVFPCGDIVALKLGVPFMYSLRFSPASTV
EKHCGKVPFPPSYVPAILSELTDQMSFTDRVRNFISYSLQDYMFDTLWKSWDSYYSKALG
RPTTLCEIMGKAEIWLIRTYWDFEFPRPYLPNFEFVGGLHCKPAKPLPKEMEEFVQSSGE
DGVVVFSLGSMVKNLTDEKANLIASALAQIPQKVLWRYKGNKPATLGTNTRLYDWIPQND
LLGHPKTKAFITHGGTNGIYEAIYHGVPMVGVPMFADQPDNIAHMKAKGAAVEVNINTMT
SADLLHALRTVINEPSYKENATRLSRIHHDQPVKPLDRAVFWIEFVMRHKGAKHLRPASH
DLTWFQYHSLDVIGFLLACVATAIFLVTKCCLFSCRKFNKAGKKKKRE
>Dog_ugt2a2_mRNA
ATGCCTAAGAAGTTTGTCCAGCTGCTGGTTTTTAATTTGACTTTGACTGAAATTGTTTTA
AGTGGAAATGTGCTAATTTGGCCAACGGATGGTAGCCATTGGTTAAATATTAAGATCATT
CTAGAAGAGCTGATTCAAAGAAATCACAATGTGACTGTACTGGCTTCATCAACAACTCTA
TTCATCAATTCTAATCCTGATTCTTCTGTGAATTTTGAGGTAATACCTGTCTCCTTTACA
AACGACAACTTAGATTCCTTAATTGAACACATGATAATGCTATGGATAGACCACAGACCA
ACTCCTCTCACACTCTGGAGTTTCTATAAAGAACTAGGAAAACTTCTAGATACTTTTTTT
CGAATCAATATACAAATCTGTGATGGAGTATTAAGCAACCCCAAGTTAATGGCAAGACTT
CAGAAACGTGGTTTTGATGTGTTAGTAGCAGACCCAGTAACTATCTGTGGGGACCTCGTT
GCTCTGAAATTAGGAATTCCATTTGTGTATACATTGAGGTTCTCTCCAGCTTCCACAGTT
GAGAGACACTGTGGGAAAATCCCAGCACCTGCCTCCTATGTACCTGCAGCTTTGTCAGAG
CTCACTGACCAGATGACCTTTGGTGAGAGGGTTAAAAATACTATCTCTTATCCTCTGCAA
GACTACATATTTCAGTCCTACTGGGGAGAATGGAATTCATACTACAGCAAAGTTCTAGGA
AGACCCACTACATTATGTGAGATTATGGGGAAAGCAGAAATTTGGCTAATCCGGACATAT
TGGGATTTTGAATTTCCTCGCCCATACTTACCCAATTTTGAGTTTGTAGGAGGGTTGCAC
TGTAAACCTGCCAAACCATTACCTAAGGAAATGGAAGAATTTGTCCAAAGTTCAGGTGAA
GATGGTGTTGTGGTGTTTTCTCTGGGGTCAATGGTCAAAAATCTCACAGATGAAAAAGCC
AATCTCATTGCCTCGGCTCTTGCCCAGATTCCACAGAAGGTTTTATGGAGATACAAAGGA
AACAAACCAGCCACGTTGGGAACCAATACTCGGCTCTATGACTGGATACCCCAGAATGAT
CTTCTTGGTCATCCCAAAACAAAAGCTTTTATCACTCACGGTGGAACCAATGGGATCTAT
GAAGCTATTTATCACGGGGTTCCTATGGTGGGAGTGCCTATGTTTGCTGATCAGCCTGAC
AACATCGCTCACATGAAGGCCAAAGGAGCAGCTGTGGAGGTGAACATCAACACAATGACC
AGTGCAGATCTGCTCCATGCCCTGAGAACAGTCATTAATGAACCTTCTTATAAAGAGAAT
GCTACAAGATTATCGAGGATTCACCATGATCAACCTGTAAAGCCCCTGGACCGAGCAGTC
TTCTGGATTGAGTTTGTCATGCGCCACAAAGGAGCCAAGCACCTGCGGCCAGCCTCCCAT
GACCTCACCTGGTTCCAGTACCACTCCTTGGATGTGATTGGGTTTCTGCTGGCCTGTGTG
GCGACTGCTATATTCTTGGTCACAAAATGTTGTTTGTTTTCTTGTCGAAAATTTAATAAA
GCAGGAAAGAAGAAAAAGAGGGAGTAG
>Dog_UGT2A2_protein
MPKKFVQLLVFNLTLTEIVLSGNVLIWPTDGSHWLNIKIILEELIQRNHNVTVLASSTTL
FINSNPDSSVNFEVIPVSFTNDNLDSLIEHMIMLWIDHRPTPLTLWSFYKELGKLLDTFF
RINIQICDGVLSNPKLMARLQKRGFDVLVADPVTICGDLVALKLGIPFVYTLRFSPASTV
ERHCGKIPAPASYVPAALSELTDQMTFGERVKNTISYPLQDYIFQSYWGEWNSYYSKVLG
RPTTLCEIMGKAEIWLIRTYWDFEFPRPYLPNFEFVGGLHCKPAKPLPKEMEEFVQSSGE
DGVVVFSLGSMVKNLTDEKANLIASALAQIPQKVLWRYKGNKPATLGTNTRLYDWIPQND
LLGHPKTKAFITHGGTNGIYEAIYHGVPMVGVPMFADQPDNIAHMKAKGAAVEVNINTMT
SADLLHALRTVINEPSYKENATRLSRIHHDQPVKPLDRAVFWIEFVMRHKGAKHLRPASH
DLTWFQYHSLDVIGFLLACVATAIFLVTKCCLFSCRKFNKAGKKKKRE
>Human_UGT2A1_mRNA
ATGTTAAACAACCTTCTGCTGTTCTCCCTTCAGATAAGTCTCATAGGAACCACTCTTGGT
GGGAATGTTTTGATTTGGCCAATGGAAGGTAGTCATTGGCTAAATGTTAAGATAATTATA
GATGAGCTCATTAAAAAGGAGCATAATGTGACTGTCCTAGTTGCCTCTGGTGCACTTTTC
ATCACACCAACCTCTAACCCATCTCTGACATTTGAAATATATAGGGTGCCCTTTGGCAAA
GAAAGAATAGAAGGAGTAATTAAGGACTTCGTTTTGACATGGCTGGAAAATAGACCATCT
CCTTCAACCATTTGGAGATTCTATCAGGAGATGGCCAAAGTAATCAAGGACTTCCACATG
GTGTCTCAGGAGATCTGTGATGGCGTTCTTAAAAACCAACAGCTGATGGCAAAGCTAAAG
AAAAGCAAGTTTGAAGTCCTGGTGTCTGATCCAGTATTTCCTTGTGGCGATATAGTAGCT
TTAAAACTTGGAATTCCATTTATGTACTCCTTGAGGTTTTCTCCAGCCTCAACAGTGGAA
AAGCACTGTGGGAAGGTACCATACCCTCCTTCCTATGTTCCTGCTGTTTTATCAGAACTC
ACCGACCAAATGTCTTTCACTGACAGAATAAGAAATTTCATCTCCTACCACCTACAGGAC
TACATGTTTGAAACTCTTTGGAAATCATGGGATTCATACTATAGTAAAGCTTTAGGAAGA
CCCACTACGTTATGTGAGACTATGGGGAAAGCTGAAATTTGGTTAATCCGAACATATTGG
GATTTTGAATTTCCTCGTCCATACTTACCTAATTTTGAGTTTGTTGGAGGATTGCACTGC
AAACCTGCCAAACCTTTACCTAAGGAAATGGAAGAATTTATCCAGAGCTCAGGTAAAAAT
GGTGTTGTGGTGTTTTCTCTGGGATCAATGGTCAAAAACCTTACAGAAGAAAAGGCCAAT
CTTATTGCCTCAGCCCTTGCCCAGATTCCACAGAAGGTTTTATGGAGATACAAAGGAAAG
AAACCAGCCACATTAGGAAACAATACTCAGCTCTTTGATTGGATACCCCAGAATGATCTT
CTTGGACATCCCAAAACCAAAGCTTTTATCACTCATGGTGGAACTAATGGGATCTACGAA
GCTATTTACCACGGAGTCCCTATGGTGGGAGTTCCCATGTTTGCTGATCAGCCTGATAAC
ATTGCTCACATGAAGGCCAAAGGAGCAGCTGTGGAAGTGAACCTAAACACAATGACAAGT
GTGGATTTGCTTAGCGCTTTGAGAACAGTCATTAATGAACCTTCTTATAAAGAGAATGCT
ATGAGGTTATCAAGAATTCACCATGATCAACCTGTAAAGCCCCTGGATCGAGCAGTCTTC
TGGATCGAGTTTGTCATGCGCCACAAAGGAGCCAAGCACCTTCGGGTTGCAGCCCATGAC
CTCACCTGGTTCCAGTACCACTCTTTGGATGTAATTGGGTTCTTGCTGGTCTGTGTGACA
ACGGCTATATTTTTGGTCATACAATGTTGTTTGTTTTCCTGTCAAAAATTTGGTAAGATA
GGAAAGAAGAAAAAAAGAGAATAGGTCAAGAAAAAGAGGAAATATATATATTTTTAAGTT
TGGCAAAATCCTGAGTAGTGTAGTCCTATTAATTCCAGACAAAAGGAGTTTAACAAAAAC
ACGTCTCCCATCCTGTTTCCAAATTTTCTATTTCTCTACCTGCGATAAGCCTACTGATAA
AGCCTAGATTTTGGCATGATTATTATTAACTTGTGAGTTATAGTCTTCTATTTTTCCTTT
GTCTCTCCCTGCTGACTATACCCTCTTCCTGTCACTTTTCTGACACAAGGATACTACCTA
ATTTTAAATATGTTCTATTCATAGTATCAAATTATTTTATCGTTAACCTTAATTAATGAT
TAACAATATGCTGAATCCTGGTAATGCATACAGTGTAGATGGAATTTGATAGGTGTAAGG
AAGAGTCAAATTCACAAATTTCCATATACCAAACAAATCAGGGAGCCACCGTAGGAGAGT
AGTGTGTTATGAGAAAGGTAATGATTTCCTTTTTTAATAAAAACAAACTCTTCTGCTTGC
TCAATGTTTCAGGAGTTAGAGAATGAATTTTAAGTGTGACGTGCGTCCCTATTAAATGTC
TACAAAATTTTCATTAAGCATATCTAGAAAATCACGGCATAACTTGCCTGCCTTTCTTCA
ACATATATTCTTATATAACCTGTAGTGGAAGATTTGGGTACTGTCTTTAATAAATCAATC
AATCGACTCTTTTATTTCAAGGAGAAAGTTCTATGTTATATGTTGAAGGTGAACAGATCA
TATTTAGAGGATATAACAATTAGAAATCTAGAAAATAATTATCATTTTTATAAAATTTTT
AGTCAACTGTACAAATAATTACATAAAACATCAATTAATTATGCTTAAAAATCACTAATG
TTCATAATATATAATCACTATTTGTAATCAAAAGTTTAATTTTATGCCAAAAAATAAAAA
ATGCTTACTTGGAATTTG
>Human_UGT2A1_protein
MLNNLLLFSLQISLIGTTLGGNVLIWPMEGSHWLNVKIIIDELIKKEHNVTVLVASGALF
ITPTSNPSLTFEIYRVPFGKERIEGVIKDFVLTWLENRPSPSTIWRFYQEMAKVIKDFHM
VSQEICDGVLKNQQLMAKLKKSKFEVLVSDPVFPCGDIVALKLGIPFMYSLRFSPASTVE
KHCGKVPYPPSYVPAVLSELTDQMSFTDRIRNFISYHLQDYMFETLWKSWDSYYSKALGR
PTTLCETMGKAEIWLIRTYWDFEFPRPYLPNFEFVGGLHCKPAKPLPKEMEEFIQSSGKN
GVVVFSLGSMVKNLTEEKANLIASALAQIPQKVLWRYKGKKPATLGNNTQLFDWIPQNDL
LGHPKTKAFITHGGTNGIYEAIYHGVPMVGVPMFADQPDNIAHMKAKGAAVEVNLNTMTS
VDLLSALRTVINEPSYKENAMRLSRIHHDQPVKPLDRAVFWIEFVMRHKGAKHLRVAAHD
LTWFQYHSLDVIGFLLVCVTTAIFLVIQCCLFSCQKFGKIGKKKKRE
>Human_UGT2A2_mRNA
ATGCCTAAGAAGTTTGTCCAGATGCTGGTTTTTAATTTGACTCTGACTGAAGTTGTTCTA
AGTGGGAATGTGTTAATTTGGCCTACAGATGGTAGCCATTGGTTAAATATTAAGATTATT
CTAGAAGAGTTGATTCAAAGAAATCACAATGTGACTGTACTGGCTTCATCAGCAACTCTA
TTCATCAACTCCAATCCCGATTCTCCTGTGAATTTTGAAGTGATACCTGTTTCCTACAAG
AAGAGCAATATAGATTCCTTAATTGAGCATATGATAATGCTGTGGATTGACCATAGACCA
ACTCCTCTCACAATATGGGCTTTCTACAAAGAACTAGGAAAACTTCTAGACACTTTCTTT
CAAATTAACATACAACTCTGTGATGGTGTACTAAAGAACCCAAAGTTGATGGCAAGACTT
CAGAAAGGTGGTTTTGATGTGTTGGTAGCAGACCCAGTAACAATCTGTGGTGATCTTGTT
GCTCTGAAATTAGGAATTCCATTTATGTACACATTGAGGTTCTCTCCAGCATCAACAGTG
GAGAGACACTGTGGGAAAATCCCAGCACCAGTCTCCTATGTACCGGCAGCCTTATCAGAG
CTCACTGACCAGATGACCTTTGGTGAAAGGATTAAAAATACCATATCTTATTCTCTGCAA
GACTATATATTTCAGTCCTACTGGGGAGAATGGAATTCATACTATAGCAAAATTTTAGGA
AGACCCACTACGTTATGTGAGACTATGGGGAAAGCTGAAATTTGGTTAATCCGAACATAT
TGGGATTTTGAATTTCCTCGTCCATACTTACCTAATTTTGAGTTTGTTGGAGGATTGCAC
TGCAAACCTGCCAAACCTTTACCTAAGGAAATGGAAGAATTTATCCAGAGCTCAGGTAAA
AATGGTGTTGTGGTGTTTTCTCTGGGATCAATGGTCAAAAACCTTACAGAAGAAAAGGCC
AATCTTATTGCCTCAGCCCTTGCCCAGATTCCACAGAAGGTTTTATGGAGATACAAAGGA
AAGAAACCAGCCACATTAGGAAACAATACTCAGCTCTTTGATTGGATACCCCAGAATGAT
CTTCTTGGACATCCCAAAACCAAAGCTTTTATCACTCATGGTGGAACTAATGGGATCTAC
GAAGCTATTTACCACGGAGTCCCTATGGTGGGAGTTCCCATGTTTGCTGATCAGCCTGAT
AACATTGCTCACATGAAGGCCAAAGGAGCAGCTGTGGAAGTGAACCTAAACACAATGACA
AGTGTGGATTTGCTTAGCGCTTTGAGAACAGTCATTAATGAACCTTCTTATAAAGAGAAT
GCTATGAGGTTATCAAGAATTCACCATGATCAACCTGTAAAGCCCCTGGATCGAGCAGTC
TTCTGGATCGAGTTTGTCATGCGCCACAAAGGAGCCAAGCACCTTCGGGTTGCAGCCCAT
GACCTCACCTGGTTCCAGTACCACTCTTTGGATGTAATTGGGTTCTTGCTGGTCTGTGTG
ACAACGGCTATATTTTTGGTCATACAATGTTGTTTGTTTTCCTGTCAAAAATTTGGTAAG
ATAGGAAAGAAGAAAAAAAGAGAATAGGTCAAGAAAAAGAGGAAATATATATATTTTTAA
GTTTGGCAAAATCCTGAGTAGTGTAGTCCTATTAATTCCAGACAAAAGGAGTTTAACAAA
AACACGTCTCCCATCCTGTTTCCAAATTTTCTATTTCTCTACCTGCGATAAGCCTACTGA
TAAAGCCTAGATTTTGGCATGATTATTATTAACTTGTGAGTTATAGTCTTCTATTTTTCC
TTTGTCTCTCCCTGCTGACTATACCCTCTTCCTGTCACTTTTCTGACACAAGGATACTAC
CTAATTTTAAATATGTTCTATTCATAGTATCAAATTATTTTATCGTTAACCTTAATTAAT
GATTAACAATATGCTGAATCCTGGTAATGCATACAGTGTAGATGGAATTTGATAGGTGTA
AGGAAGAGTCAAATTCACAAATTTCCATATACCAAACAAATCAGGGAGCCACCGTAGGAG
AGTAGTGTGTTATGAGAAAGGTAATGATTTCCTTTTTTAATAAAAACAAACTCTTCTGCT
TGCTCAATGTTTCAGGAGTTAGAGAATGAATTTTAAGTGTGACGTGCGTCCCTATTAAAT
GTCTACAAAATTTTCATTAAGCATATCTAGAAAATCACGGCATAACTTGCCTGCCTTTCT
TCAACATATATTCTTATATAACCTGTAGTGGAAGATTTGGGTACTGTCTTTAATAAATCA
ATCAATCGACTCTTTTATTTCAAGGAGAAAGTTCTATGTTATATGTTGAAGGTGAACAGA
TCATATTTAGAGGATATAACAATTAGAAATCTAGAAAATAATTATCATTTTTATAAAATT
TTTAGTCAACTGTACAAATAATTACATAAAACATCAATTAATTATGCTTAAAAATCACTA
ATGTTCATAATATATAATCACTATTTGTAATCAAAAGTTTAATTTTATGCCAAAAAATAA
AAAATGCTTACTTGGAATTTG
>Human_UGT2A2_protein
MPKKFVQMLVFNLTLTEVVLSGNVLIWPTDGSHWLNIKIILEELIQRNHNVTVLASSATL
FINSNPDSPVNFEVIPVSYKKSNIDSLIEHMIMLWIDHRPTPLTIWAFYKELGKLLDTFF
QINIQLCDGVLKNPKLMARLQKGGFDVLVADPVTICGDLVALKLGIPFMYTLRFSPASTV
ERHCGKIPAPVSYVPAALSELTDQMTFGERIKNTISYSLQDYIFQSYWGEWNSYYSKILG
RPTTLCETMGKAEIWLIRTYWDFEFPRPYLPNFEFVGGLHCKPAKPLPKEMEEFIQSSGK
NGVVVFSLGSMVKNLTEEKANLIASALAQIPQKVLWRYKGKKPATLGNNTQLFDWIPQND
LLGHPKTKAFITHGGTNGIYEAIYHGVPMVGVPMFADQPDNIAHMKAKGAAVEVNLNTMT
SVDLLSALRTVINEPSYKENAMRLSRIHHDQPVKPLDRAVFWIEFVMRHKGAKHLRVAAH
DLTWFQYHSLDVIGFLLVCVTTAIFLVIQCCLFSCQKFGKIGKKKKRE
>Mouse_ugt2a1_mRNA
ATGTTGAAGAACATTTTGCTCTGTTCTCTTCAGATAAGCCTTCTAGGAATGAGTCTTGGT
GGGAACGTTCTCATCTGGCCCATGGAAGGCAGTCACTGGCTAAATGTTAAGATCATAATA
GATGAACTCCTAAGAAAAGAGCATAATGTGACTGTCCTTGTGGCCTCCGGGGCCCTTTTC
ATCACACCATCATCCATCAGCCCATCTCTGACATTTGAAATATATCCAGTGCCCTTTGGC
AAGGAAAAAATTGAAAGTGTGATCAAAGACTTTGTTTTGACATGGCTGGAAAACAGGCCA
TCTCCTTCAACTATCTGGACTTTCTATAAGGAAATGGCCAAAGTCATTGAGGAGTTTCAT
TTGGTGTCCAGAGGTATCTGTGATGGCGTTCTTAAGAATGAAAAGCTGATGTCCAAGCTT
CAGAAAGAAAAGTTCGAAGTACTGTTATCAGACCCTGTATTTCCTTGTGGTGACATCGTG
GCTTTAAAACTGGGAATTCCATTTATCTATTCCTTGCGGTTTTCCCCTGCCTCCACAGTG
GAAAAGCATTGTGGAAAGGTCCCATTCCCTCCTTCCTATGTACCTGCAATTCTGTCAGAA
CTCACAGACCAGATGTCCTTCACTGACCGAGTAAGAAACTTCATTTCTTACCGAATGCAG
GACTACATGTTTGAAACCCTTTGGAAGCAGTGGGATTCCTATTATACTAAAGCTTTAGGA
AGACCCACCACACTGTGTGAGACTATGGGGAAAGCTGAGATTTGGCTAATGCGAACCTAT
TGGGATTTTGAATTTCCTCGTCCATATTTACCGAATTTTGAGTTTGTGGGAGGACTGCAC
TGCAAACCTGCCAAGCCTTTACCTAAGGAAATGGAAGAGTTTGTCCAGACCTCAGGGGAA
CATGGTATTGTGGTGTTTTCTCTGGGGTCAATGGTCAAAAACCTGACAGATGAAAAGGCC
AATCTCATTGCCTCAGCCCTTGCCCAGATTCCTCAGAAGGTTTTGTGGCGATACAAAGGA
AAGATACCAGACACATTAGGATCCAATACAAGACTGTTTGATTGGATTCCTCAGAATGAT
CTTCTTGGACATCCCAAAACCAGAGCTTTTATCACCCATGGTGGAACAAATGGAATCTAT
GAGGCTATTTACCATGGGATCCCTATGGTGGGAGTGCCCATGTTCGCTGACCAGCCTGAC
AACATTGCTCACATGAAGGCCAAAGGAGCAGCAGTGGAGGTGAACATGAACACGATGACA
AGCTCAGATCTGCTCAATGCTCTGAGAACAGTCATCAATGAGCCATCTTATAAAGAGAAT
GCCATGAGACTATCAAGAATCCACCATGACCAGCCAGTGAAGCCCCTGGACCGAGCAGTC
TTCTGGATTGAGTTTGTCATGCGTCACAAAGGAGCCAAGCACCTTCGTGTGGCAGCCCAT
GACCTCAGCTGGTTTCAGTACCACTCTCTGGATGTAATTGGGTTTCTGCTGGCCTGTGTG
GCATCTGCTATATTATTGGTTGCAAAATGTTGTTTGTTTATATTTCAAAAAGTTGGTAAG
ACAGGAAAGAAGAAAAAACGTGACTAGTTGAAGAAAAAGACACCTCAGGTCTCTGGGTTT
GGTGAAGTACTGAAGGGAGTAGTAATTGTACTTAGAAGCCCAGGGACCTGCCTGTCACCT
ATCCCCATTCCACTTTCAAACAACCCACTCCTGTCTTATTCTACAGGTAAATTCTACATA
ATCACACTTTCCTGAAGACATCTCATCTTTCCTTTGCTATTTCAATGACAGTTTGATGAC
GCCCTGGAATTTCTTATTTTCCTGGCACAGGGGTACTATTAATTTAAATATGCTATTTCC
AGAATATCATTTAAAATGTAAACAAGATAATAACTGATAGCATTCTGAATCTTTGAGAAG
GCACAAAGCGTATACTGAGTTTTATTTAAGGATAACACAAGGGGCTCATAGAGCACACAA
ATACAGCTCTGGCCACAGGGATTAGTATAGCATGAGAAGAGTCTTTATTTTCTTTTTAAA
TAAAGGACAGCTACTGTGTTTATCTGATGTCAAGGACATTAAAGGGTCAGTTCAGAACTA
TGAATCAATATTATAATAGGAAAAATACGTAAAAATTGTTAGTACATTTAAATTATGATG
GTCTATTTTCCTGCTTTTCCCTAAAATATATATCTGTATGCTTGCTCTCCCGTCAAAGAT
TTTTAGATACTTTTTCCAAAAAATTAAGGCAATGAACTGAGTTGCTATTTTTCTCAGAAA
ACCATTACTAACAATATTTGAAAGTTATGTCTAGAAAGAGCAAATATTGAATTATTGTAG
TAATTTCTTAAATTTTAATGGACTGTTCTTTGGCTCTGTGTTCATCCATTATACTTAAAA
TATTTGTCATTCTTAATGTATAATCACATTTATAATGAAATTTTTAATTTTCTTCTAGAA
TAAATACTTATATTGGGATCACTGT
>Mouse_UGT2A1_protein
MLKNILLCSLQISLLGMSLGGNVLIWPMEGSHWLNVKIIIDELLRKEHNVTVLVASGALF
ITPSSISPSLTFEIYPVPFGKEKIESVIKDFVLTWLENRPSPSTIWTFYKEMAKVIEEFH
LVSRGICDGVLKNEKLMSKLQKEKFEVLLSDPVFPCGDIVALKLGIPFIYSLRFSPASTV
EKHCGKVPFPPSYVPAILSELTDQMSFTDRVRNFISYRMQDYMFETLWKQWDSYYTKALG
RPTTLCETMGKAEIWLMRTYWDFEFPRPYLPNFEFVGGLHCKPAKPLPKEMEEFVQTSGE
HGIVVFSLGSMVKNLTDEKANLIASALAQIPQKVLWRYKGKIPDTLGSNTRLFDWIPQND
LLGHPKTRAFITHGGTNGIYEAIYHGIPMVGVPMFADQPDNIAHMKAKGAAVEVNMNTMT
SSDLLNALRTVINEPSYKENAMRLSRIHHDQPVKPLDRAVFWIEFVMRHKGAKHLRVAAH
DLSWFQYHSLDVIGFLLACVASAILLVAKCCLFIFQKVGKTGKKKKRD
>Mouse_ugt2a2_mRNA
ATGATCAAGAAGGTTTTACAGCTGCTTATTTTTCATTTGACTCTGGCTGAAATTGTTCTC
AGCGGGAATGTGGTAGTTTGGCCTACAGATGGCAGCCATTGGCTAAATATTAAGATTCTT
CTTGAGGAGTTGGTTCAAAGAAATCACAGTGTGACTGTACTGGCTCCATCAGAAACTTTA
TTTATCAACTCCAGACTTGATGCCTTTATAAATTTTGAAGAGATTCCGGTTTCGTACACA
AAAAGCAAGATAGATGAAATAATTGAGCATATGATAGCACTGTGGCTGGACCACAGGCCA
ACGCCTCTCACAATGTGGACTTTCTACAAAGAACTAGGAAATCTCCTTGCTACTTTCTAC
ACAACCAATAAGCAAATGTGTGATGGTGTACTAAACAATCCCACTGTAATGGAAAGACTG
CAAAAAGGTGGCTTCGATGTGTTACTAGCTGACCCAGTAACAATGTGTGGAGAGCTGGTG
GCTCTGAAATTGGGGATTCCCTTTGTGTATACACTACGCTTCTCTCCAGCCTTTACAGTG
GAGAGGCATTGTGGGAAAATTCCTGCCCCCATCTCATACGTACCTGCAGCCCTGTCAGAG
CTCACTGACCAGATGTCTTTTGGTGAAAGGGTTAAGAATATCATTTCTTATTCTCTGCAA
GACTATATATTTAAGACCTACTGGGGAGAATGGAATTCATACTACAGCAAAGTTCTAGGA
AGACCCACCACACTGTGTGAGACTATGGGGAAAGCTGAGATTTGGCTAATGCGAACCTAT
TGGGATTTTGAATTTCCTCGTCCATATTTACCGAATTTTGAGTTTGTGGGAGGACTGCAC
TGCAAACCTGCCAAGCCTTTACCTAAGGAAATGGAAGAGTTTGTCCAGACCTCAGGGGAA
CATGGTATTGTGGTGTTTTCTCTGGGGTCAATGGTCAAAAACCTGACAGATGAAAAGGCC
AATCTCATTGCCTCAGCCCTTGCCCAGATTCCTCAGAAGGTTTTGTGGCGATACAAAGGA
AAGATACCAGACACATTAGGATCCAATACAAGACTGTTTGATTGGATTCCTCAGAATGAT
CTTCTTGGACATCCCAAAACCAGAGCTTTTATCACCCATGGTGGAACAAATGGAATCTAT
GAGGCTATTTACCATGGGATCCCTATGGTGGGAGTGCCCATGTTCGCTGACCAGCCTGAC
AACATTGCTCACATGAAGGCCAAAGGAGCAGCAGTGGAGGTGAACATGAACACGATGACA
AGCTCAGATCTGCTCAATGCTCTGAGAACAGTCATCAATGAGCCATCTTATAAAGAGAAT
GCCATGAGACTATCAAGAATCCACCATGACCAGCCAGTGAAGCCCCTGGACCGAGCAGTC
TTCTGGATTGAGTTTGTCATGCGTCACAAAGGAGCCAAGCACCTTCGTGTGGCAGCCCAT
GACCTCAGCTGGTTTCAGTACCACTCTCTGGATGTAATTGGGTTTCTGCTGGCCTGTGTG
GCATCTGCTATATTATTGGTTGCAAAATGTTGTTTGTTTATATTTCAAAAAGTTGGTAAG
ACAGGAAAGAAGAAAAAACGTGACTAGTTGAAGAAAAAGACACCTCAGGTCTCTGGGTTT
GGTGAAGTACTGAAGGGAGTAGTAATTGTACTTAGAAGCCCAGGGACCTGCCTGTCACCT
ATCCCCATTCCACTTTCAAACAACCCACTCCTGTCTTATTCTACAGGTAAATTCTACATA
ATCACACTTTCCTGAAGACATCTCATCTTTCCTTTGCTATTTCAATGACAGTTTGATGAC
GCCCTGGAATTTCTTATTTTCCTGGCACAGGGGTACTATTAATTTAAATATGCTATTTCC
AGAATATCATTTAAAATGTAAACAAGATAATAACTGATAGCATTCTGAATCTTTGAGAAG
GCACAAAGCGTATACTGAGTTTTATTTAAGGATAACACAAGGGGCTCATAGAGCACACAA
ATACAGCTCTGGCCACAGGGATTAGTATAGCATGAGAAGAGTCTTTATTTTCTTTTTAAA
TAAAGGACAGCTACTGTGTTTATCTGATGTCAAGGACATTAAAGGGTCAGTTCAGAACTA
TGAATCAATATTATAATAGGAAAAATACGTAAAAATTGTTAGTACATTTAAATTATGATG
GTCTATTTTCCTGCTTTTCCCTAAAATATATATCTGTATGCTTGCTCTCCCGTCAAAGAT
TTTTAGATACTTTTTCCAAAAAATTAAGGCAATGAACTGAGTTGCTATTTTTCTCAGAAA
ACCATTACTAACAATATTTGAAAGTTATGTCTAGAAAGAGCAAATATTGAATTATTGTAG
TAATTTCTTAAATTTTAATGGACTGTTCTTTGGCTCTGTGTTCATCCATTATACTTAAAA
TATTTGTCATTCTTAATGTATAATCACATTTATAATGAAATTTTTAATTTTCTTCTAGAA
TAAATACTTATATTGGGATCACTGT
>Mouse_UGT2A2_protein
MIKKVLQLLIFHLTLAEIVLSGNVVVWPTDGSHWLNIKILLEELVQRNHSVTVLAPSETL
FINSRLDAFINFEEIPVSYTKSKIDEIIEHMIALWLDHRPTPLTMWTFYKELGNLLATFY
TTNKQMCDGVLNNPTVMERLQKGGFDVLLADPVTMCGELVALKLGIPFVYTLRFSPAFTV
ERHCGKIPAPISYVPAALSELTDQMSFGERVKNIISYSLQDYIFKTYWGEWNSYYSKVLG
RPTTLCETMGKAEIWLMRTYWDFEFPRPYLPNFEFVGGLHCKPAKPLPKEMEEFVQTSGE
HGIVVFSLGSMVKNLTDEKANLIASALAQIPQKVLWRYKGKIPDTLGSNTRLFDWIPQND
LLGHPKTRAFITHGGTNGIYEAIYHGIPMVGVPMFADQPDNIAHMKAKGAAVEVNMNTMT
SSDLLNALRTVINEPSYKENAMRLSRIHHDQPVKPLDRAVFWIEFVMRHKGAKHLRVAAH
DLSWFQYHSLDVIGFLLACVASAILLVAKCCLFIFQKVGKTGKKKKRD
>Rhesus_Monkey_ugt2a1_mRNA
ATGTTAAACAACCTTCTCCTGTTCTCCCTTCAGATAAGTCTCATAGGAACCACTCTTGGT
GGAAATGTTTTGATTTGGCCAATGGAAGGTAGTCATTGGCTAAATGTTAAGATAATTATA
GATGAGCTCATTAAAAAAGAGCATAATGTGACTGTCCTAGTTGCCTCGGGTGCACTTTTC
ATCACACCAACCTCTAACTCATCTCTGACATTTGAAATATATAAGGTGCCCTTTGGCAAA
GAAAGAATCGAAGGAGTAATCAACGACATCGTTTTGACATGGCTGGAAAATAGACCATCT
CCTTCAACCATTTGGAGATTCTATCAGAAGATGGCCAAAGCAATCAAGAACTTCCATATA
GTGTCTCGGGAGATCTGTGATGGTGTTCTTAAAAACCAACAGCTGATGGAAAAGCTAAAG
AAAAGCAAGTTTGAAGTCCTGGTGTCAGATCCAGTATTTCCTTGTGGCGATATAGTAGCT
TTAAAACTTGGAATTCCATTTATGTACTCCTTGAGGTTTTCTCCAGCCTCAACAGTGGAA
AAGCACTGTGGGAAGGTACCATACCCACCTTCCTATGTTCCTGCTGTTTTATCAGAACTC
ACCGACCAAATGTCTTTCACTGACAGAATAAGAAATTTCATCTCCTACCACCTACAGGAC
TACATGTTTGAAACTCTTTGGAAATCCTGGGATTCATACTATAGTAAAGCTTTAGGAAGG
CCCACTACATTATGTGAGACTGTGGGAAAAGCTGAGATATGGCTAATACGAACATATTGG
GATTTTGAATATCCTCAACCATACCAACCTAATTTTGAGTTTGTAGGAGGATTACACTGT
AAACCTGCCAAACCTTTGCCTAAGGAAATGGAAAATTTTGTCCAGAGTTCAGGGGAAGAT
GGTATTGTGGTGTTTTCTCTGGGGTCACTATTTCAAAATGTTACAGAAGAAAAGGCTAAC
ATCATTGCTTCAGCCCTTGCCCAGATCCCACAGAAGGTGTTATGGAGATACAAAGGAAAA
AAACCATCCACATTAGGAACCAATACTCGTCTGTATGATTGGATACCCCAGAATGATCTT
CTTGGTCATCCCCAAACCAAAGCTTTTATCACTCATGGTGGAATGAATGGGGTCTATGAA
GCTATTTACCATGGTGTCCCTATGGTGGGAGTTCCCATTTTTGGTGATCAGCCTGATAAC
ATTGCTCACATGAAGGCCAAAGGAGCAGCTGTAGAAATAAACTTCAAAACTATGACAAGT
GAAGATTTACTGAGGGCTGTGAGAACAGTCATTACCGATTCCTCTTATAAAGAGAATGCT
ATGAGATTATCAAGAATTCACCATGATCAAAGTGTAAAGCCCCTGGATCGAGCAGTCTTC
TGGATCGAGTTTGTCATGCGCCACAAAGGAGCCAAGCACCTGCGATCAGCTGCCCACGAC
CTCAACTGGTTCCAGCACCACTCTATAGATGTGATTGCATTCCTTCTGGCCTGTGTGGCA
ACTGCTATATTCTTGTTCACAAGATGTTTTTTATTTTCCTGTCAAAATTTTAATAAAACT
AGAAAGATAGAAAAGAGGGAATAG
>Rhesus_Monkey_UGT2A1_protein
MLNNLLLFSLQISLIGTTLGGNVLIWPMEGSHWLNVKIIIDELIKKEHNVTVLVASGALF
ITPTSNSSLTFEIYKVPFGKERIEGVINDIVLTWLENRPSPSTIWRFYQKMAKAIKNFHI
VSREICDGVLKNQQLMEKLKKSKFEVLVSDPVFPCGDIVALKLGIPFMYSLRFSPASTVE
KHCGKVPYPPSYVPAVLSELTDQMSFTDRIRNFISYHLQDYMFETLWKSWDSYYSKALGR
PTTLCETVGKAEIWLIRTYWDFEYPQPYQPNFEFVGGLHCKPAKPLPKEMENFVQSSGED
GIVVFSLGSLFQNVTEEKANIIASALAQIPQKVLWRYKGKKPSTLGTNTRLYDWIPQNDL
LGHPQTKAFITHGGMNGVYEAIYHGVPMVGVPIFGDQPDNIAHMKAKGAAVEINFKTMTS
EDLLRAVRTVITDSSYKENAMRLSRIHHDQSVKPLDRAVFWIEFVMRHKGAKHLRSAAHD
LNWFQHHSIDVIAFLLACVATAIFLFTRCFLFSCQNFNKTRKIEKRE
>Rhesus_Monkey_ugt2a2_mRNA
ATGCCTAAGAAGTTTGTCCAGATGCTGGTTTTTAACTTGACTCTGACTGAAATTGCTCTA
AGTGGGAATGTGTTAATTTGGCCTACAGATGGTAGCCATTGGTTAAATATTAAGATTATT
CTAGAAGAGTTGATTCAAAGAAATCACAATGTGACTGTACTGGCTTCATCAGCAACTCTA
TTCATCAACTCCAATCCTGATTCTCCTGTGAATTTTGAAGTGATACCTGTTTCCTACAAG
AAGAGCAATGTAGATTCCTTAATTGAGCATATGATAATGCTGTGGATTGACCATAGACCA
ACTCCTCTCACAATATGGGCTTTCTACAAAGAACTAGGAAACCTTCTAGACACTTTCTTT
CAAATTAATATGCAAATCTGTGATGGTGTACTAAACAACCCCAAGTTAATGGAAAGACTT
CAGAAAGGTGGTTTTGAAGTGTTAGTAGCAGACCCAGTAACAATCTGTGGTGATCTCATT
GCTCTGAAATTAGGAATTCCATTTGTGTACACATTGAGGTTCTCTCCAGCATCAACAGTG
GAGAGACACTGTGGGAAAATCCCAGCACCGGTCTCCTATGTACCGGCAGCCTTGTCAGAG
CTCACTGACCAGATGACTTTTGGTGAAAGGATTAAAAATATGATATCTTATTCTCTGCAA
GACTATATATTTCAGTCCTACTGGGGAGAATGGAATTCATACTATAGCAAAATTTTAGGA
AGGCCCACTACATTATGTGAGACTGTGGGAAAAGCTGAGATATGGCTAATACGAACATAT
TGGGATTTTGAATATCCTCAACCATACCAACCTAATTTTGAGTTTGTAGGAGGATTACAC
TGTAAACCTGCCAAACCTTTGCCTAAGGAAATGGAAAATTTTGTCCAGAGTTCAGGGGAA
GATGGTATTGTGGTGTTTTCTCTGGGGTCACTATTTCAAAATGTTACAGAAGAAAAGGCT
AACATCATTGCTTCAGCCCTTGCCCAGATCCCACAGAAGGTGTTATGGAGATACAAAGGA
AAAAAACCATCCACATTAGGAACCAATACTCGTCTGTATGATTGGATACCCCAGAATGAT
CTTCTTGGTCATCCCCAAACCAAAGCTTTTATCACTCATGGTGGAATGAATGGGGTCTAT
GAAGCTATTTACCATGGTGTCCCTATGGTGGGAGTTCCCATTTTTGGTGATCAGCCTGAT
AACATTGCTCACATGAAGGCCAAAGGAGCAGCTGTAGAAATAAACTTCAAAACTATGACA
AGTGAAGATTTACTGAGGGCTGTGAGAACAGTCATTACCGATTCCTCTTATAAAGAGAAT
GCTATGAGATTATCAAGAATTCACCATGATCAAAGTGTAAAGCCCCTGGATCGAGCAGTC
TTCTGGATCGAGTTTGTCATGCGCCACAAAGGAGCCAAGCACCTGCGATCAGCTGCCCAC
GACCTCAACTGGTTCCAGCACCACTCTATAGATGTGATTGCATTCCTTCTGGCCTGTGTG
GCAACTGCTATATTCTTGTTCACAAGATGTTTTTTATTTTCCTGTCAAAATTTTAATAAA
ACTAGAAAGATAGAAAAGAGGGAATAG
>Rhesus_Monkey_UGT2A2_protein
MPKKFVQMLVFNLTLTEIALSGNVLIWPTDGSHWLNIKIILEELIQRNHNVTVLASSATL
FINSNPDSPVNFEVIPVSYKKSNVDSLIEHMIMLWIDHRPTPLTIWAFYKELGNLLDTFF
QINMQICDGVLNNPKLMERLQKGGFEVLVADPVTICGDLIALKLGIPFVYTLRFSPASTV
ERHCGKIPAPVSYVPAALSELTDQMTFGERIKNMISYSLQDYIFQSYWGEWNSYYSKILG
RPTTLCETVGKAEIWLIRTYWDFEYPQPYQPNFEFVGGLHCKPAKPLPKEMENFVQSSGE
DGIVVFSLGSLFQNVTEEKANIIASALAQIPQKVLWRYKGKKPSTLGTNTRLYDWIPQND
LLGHPQTKAFITHGGMNGVYEAIYHGVPMVGVPIFGDQPDNIAHMKAKGAAVEINFKTMT
SEDLLRAVRTVITDSSYKENAMRLSRIHHDQSVKPLDRAVFWIEFVMRHKGAKHLRSAAH
DLNWFQHHSIDVIAFLLACVATAIFLFTRCFLFSCQNFNKTRKIEKRE
>zebrafish_ugt2a1_mRNA
ATGAGTCCCAGAGGAAGCACCGGTGTTTTTCTCCTGCTAGCGCTTCTGCTGAACCAAAAC
CTGCTTTGTGTTTCAGGAGGGAAGATCCTCGTCTGGCCGGCTGAATTCAGCCACTGGCTC
AATATTAAAGTCATCCTAGATGTGCTGATTGAAAGAGGACACAATATCACAGTGGTGACC
CACACGGCCACACCGTCAGTCCAGACCACCCCATCAGCTGGATACAATGCGGAGATTTTA
CAGGTGCCATATACAAAGCAGGAAATCGTGGACAATTTGGAGAGGATGCTGAAATACTGG
ACTCATGACCTACCCAATGATAACATAATCACAGCTTCGCTGAAGATCCATGAGATGATT
ACTACAGCCACAGCGCAGAATAAAATCACATGCAATGCACTCTTTTCCAGAGCAGAGCTG
CTTGAGAAGTGGAAGATGGAGAAGTTTGATGTGATACTAGCTGATCCGCTTTATATATGC
GGAGAGATTCTGGCCCAGAAACTGGACATACCGTTAATATTCAGCCTCAGGTTTACTTTT
GGCAACACTCTGGAGAGATTGTGTGGTCAGATGCCGGCTCCGCCATCATACGTGCCCGCT
GTGGCCTCTGAGAAAACAGACCAAATGGATTTCATAGACAGACTGAAAAACTACCTCTTC
TATGGCATGCAGGACTTCTTGTTTTATCTAGTCACCAAATTCAAGTGGGATCACTATTAT
TCTGAGGTCCTGGGTAAACCCACAACTATGTGTGAGACCATGGGAAAAGCAGATATCTGG
CTGATAAGAACGTACTGGGATTTCGAGTATCCGCGTCCATTCCCACCTAACTTTAAGTTT
GTTGGAGGACTGCACTGCAAACCCGCCAAACCCCTGTCTAAGGAAATGGAGGAGTTTGTT
CAGAGCTCTGGAGATCACGGCGTCGTTGTTTTCTCATTGGGCTCCATGATTAAAAACCTG
ACATCGGAACGAGCCAACACTATTGCTGCTGCTCTGGGCCAGATCCCGCAAAAGGTTGTT
TGGCGTTACAGTGGGAAAACTCCAGAAACACTGGCTCCCAATACTAAAATCTACGACTGG
ATCCCACAGAATGATTTGCTTGGTCATCCAAAGACAAAGGCTTTCATCACTCATGGTGGC
ACAAATGGACTGTATGAGGCTATTTATCACGGTGTCCCGATGGTGGGTTTGCCACTGTTT
GCTGATCAGCCTGATAACCTACTGCACATGAAAACCAAAGGAGCTGCTGTAGTCCTTGAT
ATCAACACACTGGAATCCAAAGACCTGGTGGATGCTCTGAAGACCGTCTTAAATAACCCA
TCGTACAAGGAGAGCATCATGAGGCTGTCCAGGATCCACCACGATCAGCCGATGAAGCCG
CTGGATCAGGCCGTGTACTGGATTGAGTTTGTGATGCGGAATAAAGGAGCCAAACATCTG
CGAGTTCAGGCGCATGAGCTGAGCTGGTATCAGTACCACTGTCTGGATGTAGCGGCCTTC
TTACTCTCCATCGCCGCTCTGATCACATTCCTCTGGGTTAAAACATGCTGCTTCCTTTTC
CGCAGATGTGTCAGGAAAACCCATCCTGAGAGGAAAACACAGAAGAATAAAAAGGAGTGA
ATGCAAACTGCAGTCCAATAGTGACCAGATAATTCCCCACAGAGATGCAGTATGTGTGTC
AGTGGTTGTGCAAATTGTGTGTGTGTGTGTGTATTCTGAATTGAGAGTGCTTTTAATCAA
ATAAATGCATGTGCATTTATATGTAAATAATAATTTTGTGAACATTAGTTTATTTTTTTT
AATTCTGTTTATTCCTCTGAGCTCTACACATAGACTCCTGCTTTGATTAGTGCATATTTT
TGGGGAACTTTCAGACAATCAAAATCTATATAGAGCGGGGAAATAAATATTGAACACATG
TTGTCATGTATTTTTCTGGGAATAATATTTCTAAAGGAGCTGATGACATGGAATTGAGGG
AGATTTTGGTAAAAACCCAAACAATACTGATATACGACTAAAACAAAACAAATCTGAGAA
ATGAGTTGTGTGTAATAACACTGACAGAAGGAGAAAGCGCTGAACTACTG
>zebrafish_UGT2A1_protein
MSPRGSTGVFLLLALLLNQNLLCVSGGKILVWPAEFSHWLNIKVILDVLIERGHNITVVT
HTATPSVQTTPSAGYNAEILQVPYTKQEIVDNLERMLKYWTHDLPNDNIITASLKIHEMI
TTATAQNKITCNALFSRAELLEKWKMEKFDVILADPLYICGEILAQKLDIPLIFSLRFTF
GNTLERLCGQMPAPPSYVPAVASEKTDQMDFIDRLKNYLFYGMQDFLFYLVTKFKWDHYY
SEVLGKPTTMCETMGKADIWLIRTYWDFEYPRPFPPNFKFVGGLHCKPAKPLSKEMEEFV
QSSGDHGVVVFSLGSMIKNLTSERANTIAAALGQIPQKVVWRYSGKTPETLAPNTKIYDW
IPQNDLLGHPKTKAFITHGGTNGLYEAIYHGVPMVGLPLFADQPDNLLHMKTKGAAVVLD
INTLESKDLVDALKTVLNNPSYKESIMRLSRIHHDQPMKPLDQAVYWIEFVMRNKGAKHL
RVQAHELSWYQYHCLDVAAFLLSIAALITFLWVKTCCFLFRRCVRKTHPERKTQKNKKE
>zebrafish_ugt2a2_mRNA
ATGATGAAGTGTTTATTAAAGCCGTCTCCGCTTGTCCTAATCTTCATATTCAGCTTTACG
CACGCCGGTAACGTGCTCGTTTTACCGGGCGAGTACAGCCACTGGCAGAACATGAGGAAC
GTAGTGGACGAGCTGCTGAATAGAAACCACACAGTAACAGTTCTGGTGTGCTCGGCCTCT
CCAACAATCAACTTCACCCAGCAGGAGAGGTTTCAGTATCTGGTGTTTGAGGTGCCTTTG
AGTGCGCAGGAGTTGGACGGAGCGAGCGAAGAGCTGATCCACATCTGGACGCAGCATCCC
AGTCCAAACCGACTCCAGACCGCTCTCCAAATCATAGAGCTGCTCGGGAGAGTGCGCGTG
ATGCACCGGGCAATGTGCGACTCCATGCTGCGTAATGACGCGTTAATCGGGCAGCTGTCC
GCTTTAAAATTTGACGTGCTCTTCAACGATCCTATGTTCATGTGTGCCGATCTGCTGGCT
GAGATGTTGGATCTTCCTTTGGTGCTTTCTGTGCGAATTTCACCGGGGTTTTGTTTGGAG
AGGATGTGCGGACAGATGCCCGCTCCGCCGTCTTTTGTACCGATCACTCAGACGGTTTTG
ACGGATCGCATGTGCTTCATGGAGAGAGTGCAGAACATGATCGCCAATATTGTTTTTTCC
GTCTCGTTTTACATAGTGGCTTGGATAAGTTTGGATAGTTACTACACTGATGTATTAGGT
AAACCCACAACTATGTGTGAGACCATGGGAAAAGCAGATATCTGGCTGATAAGAACGTAC
TGGGATTTCGAGTATCCGCGTCCATTCCCACCTAACTTTAAGTTTGTTGGAGGACTGCAC
TGCAAACCCGCCAAACCCCTGTCTAAGGAAATGGAGGAGTTTGTTCAGAGCTCTGGAGAT
CACGGCGTCGTTGTTTTCTCATTGGGCTCCATGATTAAAAACCTGACATCGGAACGAGCC
AACACTATTGCTGCTGCTCTGGGCCAGATCCCGCAAAAGGTTGTTTGGCGTTACAGTGGG
AAAACTCCAGAAACACTGGCTCCCAATACTAAAATCTACGACTGGATCCCACAGAATGAT
TTGCTTGGTCATCCAAAGACAAAGGCTTTCATCACTCATGGTGGCACAAATGGACTGTAT
GAGGCTATTTATCACGGTGTCCCGATGGTGGGTTTGCCACTGTTTGCTGATCAGCCTGAT
AACCTACTGCACATGAAAACCAAAGGAGCTGCTGTAGTCCTTGATATCAACACACTGGAA
TCCAAAGACCTGGTGGATGCTCTGAAGACCGTCTTAAATAACCCATCGTACAAGGAGAGC
ATCATGAGGCTGTCCAGGATCCACCACGATCAGCCGATGAAGCCGCTGGATCAGGCCGTG
TACTGGATTGAGTTTGTGATGCGGAATAAAGGAGCCAAACATCTGCGAGTTCAGGCGCAT
GAGCTGAGCTGGTATCAGTACCACTGTCTGGATGTAGCGGCCTTCTTACTCTCCATCGCC
GCTCTGATCACATTCCTCTGGGTTAAAACATGCTGCTTCCTTTTCCGCAGATGTGTCAGG
AAAACCCATCCTGAGAGGAAAACACAGAAGAATAAAAAGGAGTGAATGCAAACTGCAGTC
CAATAGTGACCAGATAATTCCCCACAGAGATGCAGTATGTGTGTCAGTGGTTGTGCAAAT
TGTGTGTGTGTGTGTGTATTCTGAATTGAGAGTGCTTTTAATCAAATAAATGCATGTGCA
TTTATATGTAAATAATAATTTTGTGAACATTAGTTTATTTTTTTTAATTCTGTTTATTCC
TCTGAGCTCTACACATAGACTCCTGCTTTGATTAGTGCATATTTTTGGGGAACTTTCAGA
CAATCAAAATCTATATAGAGCGGGGAAATAAATATTGAACACATGTTGTCATGTATTTTT
CTGGGAATAATATTTCTAAAGGAGCTGATGACATGGAATTGAGGGAGATTTTGGTAAAAA
CCCAAACAATACTGATATACGACTAAAACAAAACAAATCTGAGAAATGAGTTGTGTGTAA
TAACACTGACAGAAGGAGAAAGCGCTGAACTACTG
>zebrafish_UGT2A2_protein
MMKCLLKPSPLVLIFIFSFTHAGNVLVLPGEYSHWQNMRNVVDELLNRNHTVTVLVCSAS
PTINFTQQERFQYLVFEVPLSAQELDGASEELIHIWTQHPSPNRLQTALQIIELLGRVRV
MHRAMCDSMLRNDALIGQLSALKFDVLFNDPMFMCADLLAEMLDLPLVLSVRISPGFCLE
RMCGQMPAPPSFVPITQTVLTDRMCFMERVQNMIANIVFSVSFYIVAWISLDSYYTDVLG
KPTTMCETMGKADIWLIRTYWDFEYPRPFPPNFKFVGGLHCKPAKPLSKEMEEFVQSSGD
HGVVVFSLGSMIKNLTSERANTIAAALGQIPQKVVWRYSGKTPETLAPNTKIYDWIPQND
LLGHPKTKAFITHGGTNGLYEAIYHGVPMVGLPLFADQPDNLLHMKTKGAAVVLDINTLE
SKDLVDALKTVLNNPSYKESIMRLSRIHHDQPMKPLDQAVYWIEFVMRNKGAKHLRVQAH
ELSWYQYHCLDVAAFLLSIAALITFLWVKTCCFLFRRCVRKTHPERKTQKNKKE
>zebrafish_ugt2a3_mRNA
ATGACTTCAGGGGCTTTATTAGTGTGTCTGCTGCTGTGTGGAGTAGATGTCGGCTGGTCT
GGCAGGGTTTTGGTGATGCCAGGCGAGTACAGTCACTGGCACAACATGCGGGCGATCATT
GAAGCTCTGGTCGATCGCAACCACAGTGTGACGGTTCTAGTCGGCTCTTCATCTCCTACA
GTACCGCACACACAGAAGGCGCGCTTTGATTACCACGTCTTCAAAGTCAACATGGACAAA
GAAGAGGCTGATGCTGTGTGGAGTGACTTTATTTACCTGTGGATGAATGAAACCGCCACC
AAATACGAGACTGTGTCTCATATCTTTCAAGTGATGTCCAGATTCATGACGCTCACTGAT
GAAGTGTGTAAAGGAATGTTCAATGAGGATCTCCTACAAATGCTTCGGGAATCTCATTAC
AACGTGCTCTTCTCTGATCCCATGATGCCGTGTTCTGACCTGATGGCGCAGACGCTGAAC
ATCCCGCTTGTTTTGTCTCTGCGTGCAACGTTTGCTTATAGTTTCGAGCGGATGTGTGGT
CAGATGCCCGCTCCTCCGTCTTATGTTCCCGCAGCGTCTCTGAGAGATTACCTCACTGAC
CGCATGAGCTTCATGGAGAGAGTTGAAAACATGCTGCTGTACTTCTCACATGATGTATTT
TTCAAACTATACATGATGTTTACCTTTGATCGGATCTACACTGAAATAAGGGGTAAACCC
ACAACTATGTGTGAGACCATGGGAAAAGCAGATATCTGGCTGATAAGAACGTACTGGGAT
TTCGAGTATCCGCGTCCATTCCCACCTAACTTTAAGTTTGTTGGAGGACTGCACTGCAAA
CCCGCCAAACCCCTGTCTAAGGAAATGGAGGAGTTTGTTCAGAGCTCTGGAGATCACGGC
GTCGTTGTTTTCTCATTGGGCTCCATGATTAAAAACCTGACATCGGAACGAGCCAACACT
ATTGCTGCTGCTCTGGGCCAGATCCCGCAAAAGGTTGTTTGGCGTTACAGTGGGAAAACT
CCAGAAACACTGGCTCCCAATACTAAAATCTACGACTGGATCCCACAGAATGATTTGCTT
GGTCATCCAAAGACAAAGGCTTTCATCACTCATGGTGGCACAAATGGACTGTATGAGGCT
ATTTATCACGGTGTCCCGATGGTGGGTTTGCCACTGTTTGCTGATCAGCCTGATAACCTA
CTGCACATGAAAACCAAAGGAGCTGCTGTAGTCCTTGATATCAACACACTGGAATCCAAA
GACCTGGTGGATGCTCTGAAGACCGTCTTAAATAACCCATCGTACAAGGAGAGCATCATG
AGGCTGTCCAGGATCCACCACGATCAGCCGATGAAGCCGCTGGATCAGGCCGTGTACTGG
ATTGAGTTTGTGATGCGGAATAAAGGAGCCAAACATCTGCGAGTTCAGGCGCATGAGCTG
AGCTGGTATCAGTACCACTGTCTGGATGTAGCGGCCTTCTTACTCTCCATCGCCGCTCTG
ATCACATTCCTCTGGGTTAAAACATGCTGCTTCCTTTTCCGCAGATGTGTCAGGAAAACC
CATCCTGAGAGGAAAACACAGAAGAATAAAAAGGAGTGAATGCAAACTGCAGTCCAATAG
TGACCAGATAATTCCCCACAGAGATGCAGTATGTGTGTCAGTGGTTGTGCAAATTGTGTG
TGTGTGTGTGTATTCTGAATTGAGAGTGCTTTTAATCAAATAAATGCATGTGCATTTATA
TGTAAATAATAATTTTGTGAACATTAGTTTATTTTTTTTAATTCTGTTTATTCCTCTGAG
CTCTACACATAGACTCCTGCTTTGATTAGTGCATATTTTTGGGGAACTTTCAGACAATCA
AAATCTATATAGAGCGGGGAAATAAATATTGAACACATGTTGTCATGTATTTTTCTGGGA
ATAATATTTCTAAAGGAGCTGATGACATGGAATTGAGGGAGATTTTGGTAAAAACCCAAA
CAATACTGATATACGACTAAAACAAAACAAATCTGAGAAATGAGTTGTGTGTAATAACAC
TGACAGAAGGAGAAAGCGCTGAACTACTG
>zebrafish_UGT2A3_protein
MTSGALLVCLLLCGVDVGWSGRVLVMPGEYSHWHNMRAIIEALVDRNHSVTVLVGSSSPT
VPHTQKARFDYHVFKVNMDKEEADAVWSDFIYLWMNETATKYETVSHIFQVMSRFMTLTD
EVCKGMFNEDLLQMLRESHYNVLFSDPMMPCSDLMAQTLNIPLVLSLRATFAYSFERMCG
QMPAPPSYVPAASLRDYLTDRMSFMERVENMLLYFSHDVFFKLYMMFTFDRIYTEIRGKP
TTMCETMGKADIWLIRTYWDFEYPRPFPPNFKFVGGLHCKPAKPLSKEMEEFVQSSGDHG
VVVFSLGSMIKNLTSERANTIAAALGQIPQKVVWRYSGKTPETLAPNTKIYDWIPQNDLL
GHPKTKAFITHGGTNGLYEAIYHGVPMVGLPLFADQPDNLLHMKTKGAAVVLDINTLESK
DLVDALKTVLNNPSYKESIMRLSRIHHDQPMKPLDQAVYWIEFVMRNKGAKHLRVQAHEL
SWYQYHCLDVAAFLLSIAALITFLWVKTCCFLFRRCVRKTHPERKTQKNKKE
>zebrafish_ugt2a4_mRNA
ATGACTTCGGGGACTTTATTAGTGTGTCTGCTGCTGTGTGGAGTAGATGTCGGCTGGTCT
GGCAGGGTTTTGGTGATGCCAGGCGAGTACAGTCACTGGCACAACATGCGGGCGATCGTT
GAAGCTCTGGTCGATCGCAACCACAGTGTGACGGTGTTAGTCAGCTCTTCATCTCCTACA
GTACCGCACACACAGAAGGAGCGCTTTGATTACCACGTCTTCAAAGTCAACATGGACAAA
GAAGAGGCCAAGGTCATATGGAGTGACTTTACTCATCTCTGGATGAAAGAGACCGACAGC
AAATTGGAGAGAGGTTTCCTGATATGGCGAGTGATGTCCAACTTTAGGAGACTTGCTGCT
GATGTGTGCCGGAGCCTTCTTCAAAACGATGATCTCCTACAAATGCTTGGGGAATCTCAT
TACGACGTGCTTTTTTCTGATCCCATGATGCCGTGTTCTGACCTGATGGCGCAGACGCTG
AACATCCCGCAAGTCATCTCTCTTCGGTTAACTTTCGCGTATACTTTTGAGAGGATGTGT
GGTCAGATGCCCGCTCCTCCGTCTTATGTTCCTGCAGTGGCTCTGACAGATCACCTCACC
GACCGCATGAGCTTCATGGAGAGAGTTGAAAACATGCTGCTCTACTTCATACATACTACT
GTGTTTCGCCTGAACACAATGCTTACGGTTGATCGGCTGTACACTGAAATACGTGGTAAA
CCCACAACTATGTGTGAGACCATGGGAAAAGCAGATATCTGGCTGATAAGAACGTACTGG
GATTTCGAGTATCCGCGTCCATTCCCACCTAACTTTAAGTTTGTTGGAGGACTGCACTGC
AAACCCGCCAAACCCCTGTCTAAGGAAATGGAGGAGTTTGTTCAGAGCTCTGGAGATCAC
GGCGTCGTTGTTTTCTCATTGGGCTCCATGATTAAAAACCTGACATCGGAACGAGCCAAC
ACTATTGCTGCTGCTCTGGGCCAGATCCCGCAAAAGGTTGTTTGGCGTTACAGTGGGAAA
ACTCCAGAAACACTGGCTCCCAATACTAAAATCTACGACTGGATCCCACAGAATGATTTG
CTTGGTCATCCAAAGACAAAGGCTTTCATCACTCATGGTGGCACAAATGGACTGTATGAG
GCTATTTATCACGGTGTCCCGATGGTGGGTTTGCCACTGTTTGCTGATCAGCCTGATAAC
CTACTGCACATGAAAACCAAAGGAGCTGCTGTAGTCCTTGATATCAACACACTGGAATCC
AAAGACCTGGTGGATGCTCTGAAGACCGTCTTAAATAACCCATCGTACAAGGAGAGCATC
ATGAGGCTGTCCAGGATCCACCACGATCAGCCGATGAAGCCGCTGGATCAGGCCGTGTAC
TGGATTGAGTTTGTGATGCGGAATAAAGGAGCCAAACATCTGCGAGTTCAGGCGCATGAG
CTGAGCTGGTATCAGTACCACTGTCTGGATGTAGCGGCCTTCTTACTCTCCATCGCCGCT
CTGATCACATTCCTCTGGGTTAAAACATGCTGCTTCCTTTTCCGCAGATGTGTCAGGAAA
ACCCATCCTGAGAGGAAAACACAGAAGAATAAAAAGGAGTGAATGCAAACTGCAGTCCAA
TAGTGACCAGATAATTCCCCACAGAGATGCAGTATGTGTGTCAGTGGTTGTGCAAATTGT
GTGTGTGTGTGTGTATTCTGAATTGAGAGTGCTTTTAATCAAATAAATGCATGTGCATTT
ATATGTAAATAATAATTTTGTGAACATTAGTTTATTTTTTTTAATTCTGTTTATTCCTCT
GAGCTCTACACATAGACTCCTGCTTTGATTAGTGCATATTTTTGGGGAACTTTCAGACAA
TCAAAATCTATATAGAGCGGGGAAATAAATATTGAACACATGTTGTCATGTATTTTTCTG
GGAATAATATTTCTAAAGGAGCTGATGACATGGAATTGAGGGAGATTTTGGTAAAAACCC
AAACAATACTGATATACGACTAAAACAAAACAAATCTGAGAAATGAGTTGTGTGTAATAA
CACTGACAGAAGGAGAAAGCGCTGAACTACTG
>zebrafish_UGT2A4_protein
MTSGTLLVCLLLCGVDVGWSGRVLVMPGEYSHWHNMRAIVEALVDRNHSVTVLVSSSSPT
VPHTQKERFDYHVFKVNMDKEEAKVIWSDFTHLWMKETDSKLERGFLIWRVMSNFRRLAA
DVCRSLLQNDDLLQMLGESHYDVLFSDPMMPCSDLMAQTLNIPQVISLRLTFAYTFERMC
GQMPAPPSYVPAVALTDHLTDRMSFMERVENMLLYFIHTTVFRLNTMLTVDRLYTEIRGK
PTTMCETMGKADIWLIRTYWDFEYPRPFPPNFKFVGGLHCKPAKPLSKEMEEFVQSSGDH
GVVVFSLGSMIKNLTSERANTIAAALGQIPQKVVWRYSGKTPETLAPNTKIYDWIPQNDL
LGHPKTKAFITHGGTNGLYEAIYHGVPMVGLPLFADQPDNLLHMKTKGAAVVLDINTLES
KDLVDALKTVLNNPSYKESIMRLSRIHHDQPMKPLDQAVYWIEFVMRNKGAKHLRVQAHE
LSWYQYHCLDVAAFLLSIAALITFLWVKTCCFLFRRCVRKTHPERKTQKNKKE
